# Supplementary material for: An integrative in silico approach for discovering candidates for drug-targetable protein-protein interactions in interactome data
Source: BMC Pharmacol. 2007 Aug 20;7:10. doi: 10.1186/1471-2210-7-10 (PMC2045083; doi:10.1186/1471-2210-7-10)
Supplement: Additional file 1 — Full results of our analyses of the previously-investigated target PPIs. This file lists the previously-investigated target PPIs and summarizes the full results of domain detection, finding SDC-binding pockets, and evaluating similarities in GO-term assignment. [file 1471-2210-7-10-S1.xls]

## Sheet: Additional file 1
	interacting protein A		interacting protein B		interacting protein A	interacting protein B				interacting protein A			interacting protein B			interacting protein A		interacting protein B		Gene Ontology
PPI	UniProt entry name	UniProt Accession	UniProt entry name	UniProt Accession	Pfam domains (sequence region)	Pfam domains (sequence region)	iPfam	InterDom	DIMA	PDB ID	sequence identity (%)	query coverage (%) *	PDB ID	sequence identity (%)	query coverage (%) *	# of pockets (MOE)	# of pockets (CASTp)	# of pockets (MOE)	# of pockets (CASTp)	SiC	SiF	SiP
AMAP1/cortactin	DDEF1_HUMAN	Q9ULH1	SRC8_HUMAN	Q14247	PF00169(152-243) PF01412(266-389) PF00023(427-462) PF00023(463-495) PF00018(897-954)	PF02218(83-119) PF02218(120-156) PF02218(157-193) PF02218(194-230) PF02218(231-267) PF02218(268-304) PF02218(305-341) PB021437(402-494) PF00018(495-549)	PF00018/PF00018	PF00169/PF00018 PF01412/PF00018 PF00018/PF00018	PF00169/PF00018 PF01412/PF00018 PF00018/PF00018	2da0_A	94.55	0.00 (PF00018)	2d1x_D	98.36	100.00 (PF00018)	-	-	0	0	8	6	0	P < 0.01
B7.1/CD28	CD80_HUMAN	P33681	CD28_HUMAN	P10747	PF07686(37-139) PF08205(141-227) PB065745(232-269)	PB008065(1-97) PB007407(98-136) PB006958(139-219)	-	-	-	1i8l_A	100	-	1yjd_C	100	-	0	1	1	1	69	20	614	P < 0.05
BAK/BCL2	BAK_HUMAN	Q16611	BCL2_HUMAN	P10415	PB025906(1-77) PF00452(78-177)	PF02180(7-33) PF00452(97-195)	PF00452/PF02180 PF00452/PF00452	PF00452/PF02180 PF00452/PF00452	PF00452/PF02180	2imt_A	100	100.00 (PF00452)	2o2f_A	100	100.00 (PF00452)	1	2	10	7	187	19	396
BAK/BCL-XL	BAK_HUMAN	Q16611	BCLX_HUMAN	Q07817	PB025906(1-77) PF00452(78-177)	PF02180(1-27) PB012192(28-81) PF00452(90-188)	PF00452/PF02180 PF00452/PF00452	PF00452/PF02180 PF00452/PF00452	PF00452/PF02180	2imt_A	100	100.00 (PF00452)	1bxl_A	100	100.00 (PF00452)	1	2	9	5	187	10	372
b-catenin/Tcf4	CTNB1_HUMAN	P35222	TF7L2_HUMAN	Q9NQB0	PB002581(8-145) PF02985(146-182) PF00514(224-264) PF00514(350-390) PF00514(391-429) PF00514(431-473) PB011457(507-552) PF00514(583-623) PF00514(624-664) PB002699(665-739) PB013251(748-781)	PF08347(1-259) PF00505(350-418) PB020219(457-480)	PF00514/PF08347	PF00514/PF00505	-	2gl7_D	99.82	100.00 (PF00514)	2gl7_E	100	20.46 (PF08347)	0	4	-	-	98	23	171
CCR5/Env	CCR5_HUMAN	P51681	ENV_HV1H2	P04578	PF00001(47-297) PB000734(326-351)	PB000003(1-23) PF00516(34-511) PF00517(519-856)	-	-	-	-	-	-	1fav_A	98.04	-	-	-	0	0	60	1	8
CD4/MHC class II	CD4_HUMAN	P01730	HA2Q_HUMAN	P20036	PF00047(34-111) PF05790(125-203) PF09191(205-316) PF05790(317-390)	PF00993(35-115) PF07654(124-206) PB001288(217-255)	PF00047/PF00993 PF00047/PF07654	-	PF00047/PF00993	1wiq_B	100	100.00 (PF00047)	-	-	-	1	2	-	-	178	30	16
CD4/MHC class II	CD4_HUMAN	P01730	HA26_HUMAN	P01906	PF00047(34-111) PF05790(125-203) PF09191(205-316) PF05790(317-390)	PB001609(1-27) PF00993(29-110) PF07654(119-201)	PF00047/PF00993 PF00047/PF07654	-	PF00047/PF00993	1wiq_B	100	100.00 (PF00047)	-	-	-	1	2	-	-	178	30	16
CRM1/Rev	XPO1_HUMAN	O14980	REV_HV1H2	P04618	PF03810(46-112) PF08389(123-268) PB006363(301-367) PB040392(368-403) PB004450(404-495) PB003599(496-595) PB009885(617-656) PB005420(658-708) PF08767(709-1027) PB004961(1028-1068)	PF00424(1-116)	-	-	-	1w9c_B	100	-	-	-	-	0	3	-	-	98	10	115
EPO/EPOR	EPO_HUMAN	P01588	EPOR_HUMAN	P19235	PF00758(11-193)	PF09067(37-140) PF00041(145-228) PB039725(274-508)	PF00758/PF09067 PF00758/PF00041	PF00758/PF00041	PF00758/PF00041	1cn4_C	98.19	100.00 (PF00758)	1cn4_B	98.23	100.00 (PF09067)	1	1	0	3	1	6	10
IL1a/IL1R type I	IL1A_HUMAN	P01583	IL1R1_HUMAN	P14778	PF02394(1-109) PF00340(135-266)	PF00047(43-98) PB003134(109-203) PB007815(204-278) PB013508(294-383) PF01582(387-537) PB076972(540-569)	PF00340/PF00047	PF02394/PF01582 PF00340/PF01582	-	1itb_A	100	100.00 (PF00340)	1itb_B	100	100.00 (PF00047)	0	1	2	1	8	11	35
IL1b/IL1R type I	IL1B_HUMAN	P01584	IL1R1_HUMAN	P14778	PF02394(1-103) PF00340(126-264)	PF00047(43-98) PB003134(109-203) PB007815(204-278) PB013508(294-383) PF01582(387-537) PB076972(540-569)	PF00340/PF00047	PF02394/PF01582 PF00340/PF01582	-	2ila_	99.35	100.00 (PF00340)	1itb_B	100	100.00 (PF00047)	0	1	2	1	8	11	35
IL2/IL2Ra	IL2_HUMAN	P60568	IL2RA_HUMAN	P01589	PF00715(7-150)	PF00084(24-82) PF00084(125-184) PB028474(189-247)	PF00715/PF00084	-	-	1z92_A	100	90.28 (PF00715)	1z92_B	100	100.00 (PF00084)	0	0	1	1	1	6	88
iNOS/iNOS	NOS2A_HUMAN	P35228	NOS2A_HUMAN	P35228	PB026524(1-77) PF02898(131-502) PF00258(541-672) PF00667(725-947) PF00175(978-1093)	PB026524(1-77) PF02898(131-502) PF00258(541-672) PF00667(725-947) PF00175(978-1093)	PF02898/PF02898 PF00258/PF00258 PF00258/PF00175 PF00258/PF00667 PF00667/PF00667 PF00667/PF00258 PF00667/PF00175 PF00175/PF00667 PF00175/PF00258 PF00175/PF00175	PF02898/PF00258 PF02898/PF00667 PF02898/PF00175 PF00258/PF02898 PF00258/PF00258 PF00258/PF00667 PF00258/PF00175 PF00667/PF02898 PF00667/PF00258 PF00175/PF02898 PF00175/PF00258	PF02898/PF02898 PF00258/PF00258 PF00258/PF00175 PF00258/PF00667 PF00667/PF00667 PF00667/PF00258 PF00667/PF00175 PF00175/PF00667 PF00175/PF00258 PF00175/PF00175	2nsi_D	100	100.00 (PF02898)	2nsi_C	100	100.00 (PF02898)	4	7	4	7	90	122	104
LFA1/ICAM1	ITAL_HUMAN	P20701	ICAM1_HUMAN	P05362	PB000707(7-106) PB004355(110-155) PF00092(156-327) PB000699(353-403) PB000870(404-455) PF01839(460-497) PF01839(522-554) PF08441(612-1057) PB033520(1058-1091) PF00357(1113-1127) PB097375(1128-1170)	PF03921(5-115) PB009322(221-284) PB009365(285-324) PB012540(325-373) PB009321(374-413)	PF00092/PF03921	PF00092/PF03921 PF01839/PF03921 PF00357/PF03921	PF00092/PF03921	1mq8_D	98.87	100.00 (PF00092)	1mq8_C	100	100.00 (PF03921)	1	2	0	1	123	15	8
Myc/Max	MYC_HUMAN	P01106	MAX_HUMAN	P61244	PF01056(1-345) PF00010(355-407) PF02344(408-439)	PF00010(24-75) PB012520(107-139)	PF00010/PF00010 PF02344/PF00010	PF00010/PF00010	PF00010/PF00010	1nkp_D	100	100.00 (PF00010)	1nkp_E	100	100.00 (PF00010)	0	0	0	0	98	23	133
NGF/p75NTR	NGF_HUMAN	P01138	TNR16_HUMAN	P08138	PB009673(71-94) PF00243(125-240)	PF00020(32-64) PF00020(67-107) PF00020(109-146) PF00020(149-188) PB028598(189-215) PB011921(230-311) PF00531(345-421)	PF00243/PF00020	PF00243/PF00020 PF00243/PF00531	-	1sg1_AB	100	100.00 (PF00243)	1sg1_X	93.79	100.00 (PF00020)	1	2	0	0	0	11	93
p53/MDM2	P53_HUMAN	P04637	MDM2_HUMAN	Q00987	PF08563(5-29) PF00870(95-289) PF07710(318-359)	PB003846(1-26) PF02201(27-102) PB013934(114-168) PB013702(169-222) PB015390(274-298) PF00641(299-328) PB009417(329-358) PB013463(359-419) PB006204(421-449) PB005365(466-491)	PF08563/PF02201	PF00870/PF02201 PF00870/PF00641	PF00870/PF02201	2gs0_B	100	40.00 (PF08563)	2gv2_A	100	100.00 (PF02201)	-	-	0	1	362	36	233
* Query coverage (%) was calculated for the interacting domain in parentheses.
