# Supplementary material for: An integrative in silico approach for discovering candidates for drug-targetable protein-protein interactions in interactome data
Source: BMC Pharmacol. 2007 Aug 20;7:10. doi: 10.1186/1471-2210-7-10 (PMC2045083; doi:10.1186/1471-2210-7-10)
Supplement: Additional file 2 — Full results of our analyses of original human PPI data. This XLS-format file lists original human PPIs analysed in the present study and summarizes the full results of domain detection, search for nearly identical tertiary structures and finding SDC-binding pockets, and evaluating similarities in GO-term assignment. [file 1471-2210-7-10-S2.xls]

## Sheet: Additional file 2
	bait	bait	bait	bait	bait	bait	bait	bait	prey	prey	prey	prey	prey	prey	prey	prey		bait	prey				bait			prey			bait		prey		Gene Ontology
No.	Protein Name	GenBank Accession	GenPept Accession	UniProt entry name	UniProt Accession	full length	N terminus of fragment	C terminus of fragment	Protein Name	GenBank Accession	GenPept Accession	UniProt entry name	UniProt Accession	full length	N terminus of fragment	C terminus of fragment	cDNA library	detected Pfam domains (sequence region)	detected Pfam domains (sequence region)	iPfam	InterDom	DIMA	best match PDB ID:sequence region	sequence identity(%)	query coverage (%)	best match PDB ID:sequence region	sequence identity (%)	query coverage (%)	# of pockets (MOE)	# of pockets (CASTp)	# of pockets (MOE)	# of pockets (CASTp)	SiC	SiF	SiP
1	GNP_EP300	NM_001429.2	NP_001420.2	EP300_HUMAN	Q09472	2414	500	800	DKFZP434K046	NM_020312.1	NP_064708.1	COQ9_HUMAN	O75208	318	99	318	Breast_cancer/Prostate_cancer	PB041909(500-565) PF02172(566-646) PB075202(666-711)	PB097853(99-126) PB039800(127-207) PF08511(210-288)	-	-	-	2AGH_B:1-87	89.66	28.9	-	-	-	-	-	-	-	72	0	15	P < 0.01
2	GNP_EP300	NM_001429.2	NP_001420.2	EP300_HUMAN	Q09472	2414	500	800	DSP	NM_004415.1	NP_004406.1	DESP_HUMAN	P15924	2871	1061	1343	Breast_cancer/Prostate_cancer	PB041909(500-565) PF02172(566-646) PB075202(666-711)	PB000002(1061-1163) PB104841(1210-1282) PB000002(1283-1343)	-	-	-	2AGH_B:1-87	89.66	28.9	-	-	-	-	-	-	-	47	6	21	P < 0.05
3	GNP_EP300	NM_001429.2	NP_001420.2	EP300_HUMAN	Q09472	2414	500	800	ERBB2	NM_001005862.1	NP_001005862.1	ERBB2_HUMAN	P04626	1225	397	615	Breast_cancer/Prostate_cancer	PB041909(500-565) PF02172(566-646) PB075202(666-711)	PF01030(397-456) PB000104(509-601) PB003523(602-615)	-	-	-	2AGH_B:1-87	89.66	28.9	1S78_B:405-623	100	100	-	-	4	9	8	11	47
4	GNP_EP300	NM_001429.2	NP_001420.2	EP300_HUMAN	Q09472	2414	500	800	FN1	NM_002026.2	NP_002017.1	FINC_HUMAN	P02751-3	2355	105	429	Breast_cancer/Prostate_cancer	PB041909(500-565) PF02172(566-646) PB075202(666-711)	PF00039(105-135) PF00039(141-179) PF00039(186-225) PF00039(231-270) PF00039(308-342) PF00040(360-401) PF00040(420-429)	-	-	-	2AGH_B:1-87	89.66	28.9	1E8B_A:2-125	100	38.15	-	-	-	-	27	6	20
5	GNP_EP300	NM_001429.2	NP_001420.2	EP300_HUMAN	Q09472	2414	500	800	GPS2	NM_004489.4	NP_004480.1	GPS2_HUMAN	Q13227	327	25	273	Breast_cancer/Prostate_cancer	PB041909(500-565) PF02172(566-646) PB075202(666-711)	PB055300(84-273)	-	-	-	2AGH_B:1-87	89.66	28.9	2B63_A:1491-1553	32.31	25.3	-	-	-	-	0	6	21
6	GNP_EP300	NM_001429.2	NP_001420.2	EP300_HUMAN	Q09472	2414	500	800	KRT17	NM_000422.1	NP_000413.1	K1C17_HUMAN	Q04695	432	205	398	Breast_cancer/Prostate_cancer	PB041909(500-565) PF02172(566-646) PB075202(666-711)	PF00038(205-394)	-	-	-	2AGH_B:1-87	89.66	28.9	1GK4_F:2-84	36.14	42.78	-	-	-	-	47	6	3
7	GNP_EP300	NM_001429.2	NP_001420.2	EP300_HUMAN	Q09472	2414	500	800	KRT18	NM_199187.1	NP_954657.1	K1C18_HUMAN	P05783	430	120	264	Breast_cancer/Prostate_cancer	PB041909(500-565) PF02172(566-646) PB075202(666-711)	PF00038(120-264)	-	-	-	2AGH_B:1-87	89.66	28.9	-	-	-	-	-	-	-	47	6	3
8	GNP_EP300	NM_001429.2	NP_001420.2	EP300_HUMAN	Q09472	2414	500	800	KRT6A	NM_005554.2	NP_005545.1	K2C6A_HUMAN	P02538	564	324	564	Breast_cancer/Prostate_cancer	PB041909(500-565) PF02172(566-646) PB075202(666-711)	PF00038(324-475)	-	-	-	2AGH_B:1-87	89.66	28.9	1GK4_F:2-84	43.37	34.44	-	-	-	-	47	6	3
9	GNP_EP300	NM_001429.2	NP_001420.2	EP300_HUMAN	Q09472	2414	500	800	KTN1	NM_182926.1	NP_891556.1	KTN1_HUMAN	Q86UP2	1357	296	614	Breast_cancer/Prostate_cancer	PB041909(500-565) PF02172(566-646) PB075202(666-711)	PB032762(296-326) PB040144(330-416) PB000002(438-532) PB000002(545-614)	-	-	-	2AGH_B:1-87	89.66	28.9	-	-	-	-	-	-	-	72	1	8
10	GNP_EP300	NM_001429.2	NP_001420.2	EP300_HUMAN	Q09472	2414	500	800	LOC440324	XM_496103.1	XP_496103.1	Q8IVV3_HUMAN	Q8IVV3	334	132	241	Breast_cancer/Prostate_cancer	PB041909(500-565) PF02172(566-646) PB075202(666-711)	PB024367(132-227)	-	-	-	2AGH_B:1-87	89.66	28.9	-	-	-	-	-	-	-	0	0	0
11	GNP_EP300	NM_001429.2	NP_001420.2	EP300_HUMAN	Q09472	2414	500	800	SPTBN2	NM_006946.1	NP_008877.1	SPTN2_HUMAN	O15020	2390	1503	1726	Breast_cancer/Prostate_cancer	PB041909(500-565) PF02172(566-646) PB075202(666-711)	PF00435(1503-1586) PF00435(1588-1692) PF00435(1694-1726)	-	-	-	2AGH_B:1-87	89.66	28.9	1U4Q_B:124-291	30.18	71.43	-	-	-	-	47	6	35
12	GNP_EP300	NM_001429.2	NP_001420.2	EP300_HUMAN	Q09472	2414	500	800	UBE1	NM_153280.1	NP_695012.1	UBE1_HUMAN	P22314	1058	558	803	Breast_cancer/Prostate_cancer	PB041909(500-565) PF02172(566-646) PB075202(666-711)	PF00899(558-610) PB002052(612-644) PB012363(645-668) PF02134(753-803)	-	-	-	2AGH_B:1-87	89.66	28.9	1Z7L_C:11-188	96.63	72.36	-	-	-	-	0	8	24
13	GNP_NOTCH2	NM_024408.2	NP_077719.2	NOTC2_HUMAN	Q04721	2471	1800	2135	ANKFY1	NM_016376.2	NP_057460.2	ANFY1_HUMAN	Q9P2R3	1169	10	390	Breast_cancer/Prostate_cancer	PF00023(1827-1874) PF00023(1876-1908) PF00023(1909-1942) PF00023(1943-1975) PF00023(1976-2008) PF00023(2009-2041) PB008559(2072-2135)	PB049518(10-56) PF00651(58-162) PB049520(163-236) PF00023(255-287) PF00023(288-320) PF00023(322-365) PF00023(366-390)	PF00023/PF00023	-	PF00023/PF00023	1YYH_B:1-243	77.96	72.92	1SVX_A:40-159	37.88	34.65	-	-	-	-	79	17	8
14	GNP_NOTCH2	NM_024408.2	NP_077719.2	NOTC2_HUMAN	Q04721	2471	1800	2135	golgin-245	U31906.1	AAC51791.1	GOGA4_HUMAN	Q13439-4	2083	1903	2083	Breast_cancer/Prostate_cancer	PF00023(1827-1874) PF00023(1876-1908) PF00023(1909-1942) PF00023(1943-1975) PF00023(1976-2008) PF00023(2009-2041) PB008559(2072-2135)	PF01465(2026-2070)	-	-	-	1YYH_B:1-243	77.96	72.92	1UPT_H:2-60	93.22	32.6	-	-	-	-	72	0	8
15	GNP_NOTCH2	NM_024408.2	NP_077719.2	NOTC2_HUMAN	Q04721	2471	1800	2135	KIF7	NM_198525.1	NP_940927.1	Q6UXE9_HUMAN	Q6UXE9	830	103	290	Breast_cancer/Prostate_cancer	PF00023(1827-1874) PF00023(1876-1908) PF00023(1909-1942) PF00023(1943-1975) PF00023(1976-2008) PF00023(2009-2041) PB008559(2072-2135)	PF08286(230-273)	-	-	-	1YYH_B:1-243	77.96	72.92	1I84_V:1010-1087	30.53	50.53	-	-	-	-	0	0	0
16	GNP_NOTCH2	NM_024408.2	NP_077719.2	NOTC2_HUMAN	Q04721	2471	1800	2135	LMNA	NM_170708.1	NP_733822.1	LMNA_HUMAN	P02545-3	634	73	212	Breast_cancer/Prostate_cancer	PF00023(1827-1874) PF00023(1876-1908) PF00023(1909-1942) PF00023(1943-1975) PF00023(1976-2008) PF00023(2009-2041) PB008559(2072-2135)	PF00038(73-212)	-	-	-	1YYH_B:1-243	77.96	72.92	1I84_V:1068-1148	34.09	62.86	-	-	-	-	98	6	0
17	GNP_NOTCH2	NM_024408.2	NP_077719.2	NOTC2_HUMAN	Q04721	2471	1800	2135	MAP3K11	NM_002419.2	NP_002410.1	M3K11_HUMAN	Q16584	847	384	560	Breast_cancer/Prostate_cancer	PF00023(1827-1874) PF00023(1876-1908) PF00023(1909-1942) PF00023(1943-1975) PF00023(1976-2008) PF00023(2009-2041) PB008559(2072-2135)	PB016502(384-536) PB054424(537-560)	-	-	-	1YYH_B:1-243	77.96	72.92	-	-	-	-	-	-	-	47	12	48
18	GNP_NOTCH2	NM_024408.2	NP_077719.2	NOTC2_HUMAN	Q04721	2471	1800	2135	SENP3	NM_015670.3	NP_056485.2	SENP3_HUMAN	Q9H4L4	574	167	574	Breast_cancer/Prostate_cancer	PF00023(1827-1874) PF00023(1876-1908) PF00023(1909-1942) PF00023(1943-1975) PF00023(1976-2008) PF00023(2009-2041) PB008559(2072-2135)	PB028306(239-356) PF02902(386-571)	-	-	-	1YYH_B:1-243	77.96	72.92	2BZP_B:31-225	42.05	46.08	-	-	-	-	98	1	19
19	GNP_NR1D1	NM_021724.1	NP_068370.1	NR1D1_HUMAN	P20393	614	350	614	ALAS1	NM_199166.1	NP_954635.1	HEM1_HUMAN	P13196	640	47	177	Breast_cancer/Prostate_cancer	PB043310(350-417) PF00104(444-611)	PB009769(47-71) PB022124(115-177)	-	-	-	1NQ7_A:49-224	39.89	67.17	-	-	-	-	-	-	-	72	1	15
20	GNP_NR1D1	NM_021724.1	NP_068370.1	NR1D1_HUMAN	P20393	614	350	614	ARHGAP11A	NM_199357.1	NP_955389.1	Q6P4F7_HUMAN	Q6P4F7	501	110	354	Breast_cancer/Prostate_cancer	PB043310(350-417) PF00104(444-611)	PF00620(110-212)	-	-	-	1NQ7_A:49-224	39.89	67.17	1OW3_A:118-238	34.13	51.43	-	-	-	-	0	0	0
21	GNP_NR1D1	NM_021724.1	NP_068370.1	NR1D1_HUMAN	P20393	614	350	614	ATAD2	NM_014109.2	NP_054828.2	ATAD2_HUMAN	Q6PL18	1390	6	187	Breast_cancer/Prostate_cancer	PB043310(350-417) PF00104(444-611)	no_domain(6-187)	-	-	-	1NQ7_A:49-224	39.89	67.17	1ZSZ_B:55-109	32.76	29.67	-	-	-	-	0	3	0
22	GNP_NR1D1	NM_021724.1	NP_068370.1	NR1D1_HUMAN	P20393	614	350	614	ATAD2	NM_014109.2	NP_054828.2	ATAD2_HUMAN	Q6PL18	1390	98	285	Breast_cancer/Prostate_cancer	PB043310(350-417) PF00104(444-611)	PB123693(223-285)	-	-	-	1NQ7_A:49-224	39.89	67.17	-	-	-	-	-	-	-	0	3	0
23	GNP_NR1D1	NM_021724.1	NP_068370.1	NR1D1_HUMAN	P20393	614	350	614	ATAD2	NM_014109.2	NP_054828.2	ATAD2_HUMAN	Q6PL18	1390	100	231	Breast_cancer/Prostate_cancer	PB043310(350-417) PF00104(444-611)	no_domain(100-231)	-	-	-	1NQ7_A:49-224	39.89	67.17	-	-	-	-	-	-	-	0	3	0
24	GNP_NR1D1	NM_021724.1	NP_068370.1	NR1D1_HUMAN	P20393	614	350	614	ATAD2	NM_014109.2	NP_054828.2	ATAD2_HUMAN	Q6PL18	1390	132	265	Breast_cancer/Prostate_cancer	PB043310(350-417) PF00104(444-611)	no_domain(132-265)	-	-	-	1NQ7_A:49-224	39.89	67.17	-	-	-	-	-	-	-	0	3	0
25	GNP_NR1D1	NM_021724.1	NP_068370.1	NR1D1_HUMAN	P20393	614	350	614	ATAD2	NM_014109.2	NP_054828.2	ATAD2_HUMAN	Q6PL18	1390	143	278	Breast_cancer/Prostate_cancer	PB043310(350-417) PF00104(444-611)	no_domain(143-278)	-	-	-	1NQ7_A:49-224	39.89	67.17	-	-	-	-	-	-	-	0	3	0
26	GNP_NR1D1	NM_021724.1	NP_068370.1	NR1D1_HUMAN	P20393	614	350	614	BCL2L12	NM_138639.1	NP_619580.1	B2L12_HUMAN	Q9HB09	334	69	208	Breast_cancer/Prostate_cancer	PB043310(350-417) PF00104(444-611)	PB043497(85-208)	-	-	-	1NQ7_A:49-224	39.89	67.17	1K87_A:48-102	33.9	42.14	-	-	-	-	0	0	8
27	GNP_NR1D1	NM_021724.1	NP_068370.1	NR1D1_HUMAN	P20393	614	350	614	BTF3	NM_001207.3	NP_001198.2	BTF3_HUMAN	P20290-2	162	32	162	Breast_cancer/Prostate_cancer	PB043310(350-417) PF00104(444-611)	PF01849(39-98) PB006465(108-153)	-	-	-	1NQ7_A:49-224	39.89	67.17	1ZI0_B:133-189	34.48	44.27	-	-	-	-	98	3	79
28	GNP_NR1D1	NM_021724.1	NP_068370.1	NR1D1_HUMAN	P20393	614	350	614	DEK	NM_003472.2	NP_003463.1	DEK_HUMAN	P35659	375	165	375	Breast_cancer/Prostate_cancer	PB043310(350-417) PF00104(444-611)	PF02037(165-183) PB034721(311-375)	-	-	-	1NQ7_A:49-224	39.89	67.17	1Q1V_A:3-67	100	30.81	-	-	-	-	98	15	79
29	GNP_NR1D1	NM_021724.1	NP_068370.1	NR1D1_HUMAN	P20393	614	350	614	EIF2AK1	NM_014413.2	NP_055228.2	E2AK1_HUMAN	Q9BQI3	630	279	458	Breast_cancer/Prostate_cancer	PB043310(350-417) PF00104(444-611)	PF00069(279-458)	-	-	-	1NQ7_A:49-224	39.89	67.17	2A1A_B:95-155	38.89	39.44	-	-	-	-	0	6	40
30	GNP_NR1D1	NM_021724.1	NP_068370.1	NR1D1_HUMAN	P20393	614	350	614	FBXO45	XM_117294.6	XP_117294.3	-	-	286	237	286	Breast_cancer/Prostate_cancer	PB043310(350-417) PF00104(444-611)	PF00622(237-283)	-	-	-	1NQ7_A:49-224	39.89	67.17	-	-	-	-	-	-	-	0	0	0
31	GNP_NR1D1	NM_021724.1	NP_068370.1	NR1D1_HUMAN	P20393	614	350	614	FIP1L1	BC017724.1	AAH17724.1	FIP1_HUMAN	Q6UN15-4	378	6	115	Breast_cancer/Prostate_cancer	PB043310(350-417) PF00104(444-611)	no_domain(6-115)	-	-	-	1NQ7_A:49-224	39.89	67.17	-	-	-	-	-	-	-	98	6	24
32	GNP_NR1D1	NM_021724.1	NP_068370.1	NR1D1_HUMAN	P20393	614	350	614	FKSG14	NM_022145.2	NP_071428.2	Q9BS16_HUMAN	Q9BS16	269	187	245	Breast_cancer/Prostate_cancer	PB043310(350-417) PF00104(444-611)	PB031951(187-218) PB053102(224-245)	-	-	-	1NQ7_A:49-224	39.89	67.17	-	-	-	-	-	-	-	0	0	0
33	GNP_NR1D1	NM_021724.1	NP_068370.1	NR1D1_HUMAN	P20393	614	350	614	GSTP1	NM_000852.2	NP_000843.1	GSTP1_HUMAN	P09211	210	10	116	Breast_cancer/Prostate_cancer	PB043310(350-417) PF00104(444-611)	PF02798(10-75) PF00043(97-116)	-	-	-	1NQ7_A:49-224	39.89	67.17	13GS_B:10-116	100	100	-	-	2	1	27	1	23
34	GNP_NR1D1	NM_021724.1	NP_068370.1	NR1D1_HUMAN	P20393	614	350	614	GSTP1	NM_000852.2	NP_000843.1	GSTP1_HUMAN	P09211	210	37	116	Breast_cancer/Prostate_cancer	PB043310(350-417) PF00104(444-611)	PF02798(37-75) PF00043(97-116)	-	-	-	1NQ7_A:49-224	39.89	67.17	13GS_B:37-116	100	100	-	-	2	1	27	1	23
35	GNP_NR1D1	NM_021724.1	NP_068370.1	NR1D1_HUMAN	P20393	614	350	614	GSTP1	NM_000852.2	NP_000843.1	GSTP1_HUMAN	P09211	210	55	210	Breast_cancer/Prostate_cancer	PB043310(350-417) PF00104(444-611)	PF02798(55-75) PF00043(97-188)	-	-	-	1NQ7_A:49-224	39.89	67.17	13GS_B:55-210	100	100	-	-	2	1	27	1	23
36	GNP_NR1D1	NM_021724.1	NP_068370.1	NR1D1_HUMAN	P20393	614	350	614	HIF1A	NM_001530.2	NP_001521.1	HIF1A_HUMAN	Q16665	826	533	741	Breast_cancer/Prostate_cancer	PB043310(350-417) PF00104(444-611)	PB002828(533-583) PB006385(597-741)	-	-	-	1NQ7_A:49-224	39.89	67.17	-	-	-	-	-	-	-	98	25	79
37	GNP_NR1D1	NM_021724.1	NP_068370.1	NR1D1_HUMAN	P20393	614	350	614	HIRIP3	NM_003609.2	NP_003600.2	HIRP3_HUMAN	Q9BW71	556	47	185	Breast_cancer/Prostate_cancer	PB043310(350-417) PF00104(444-611)	PB066890(47-185)	-	-	-	1NQ7_A:49-224	39.89	67.17	-	-	-	-	-	-	-	98	0	24
38	GNP_NR1D1	NM_021724.1	NP_068370.1	NR1D1_HUMAN	P20393	614	350	614	HSGT1	NM_007265.1	NP_009196.1	SGT1_HUMAN	O95905	644	522	641	Breast_cancer/Prostate_cancer	PB043310(350-417) PF00104(444-611)	PF07093(522-632)	-	-	-	1NQ7_A:49-224	39.89	67.17	-	-	-	-	-	-	-	0	20	46
39	GNP_NR1D1	NM_021724.1	NP_068370.1	NR1D1_HUMAN	P20393	614	350	614	HSPD1	NM_199440.1	NP_955472.1	CH60_HUMAN	P10809	573	307	395	Breast_cancer/Prostate_cancer	PB043310(350-417) PF00104(444-611)	PF00118(307-395)	-	-	-	1NQ7_A:49-224	39.89	67.17	1SJP_B:239-326	46.67	100	-	-	-	-	72	6	31
40	GNP_NR1D1	NM_021724.1	NP_068370.1	NR1D1_HUMAN	P20393	614	350	614	JMJD1B	NM_016604.3	NP_057688.2	JHD2B_HUMAN	Q7LBC6	1761	1134	1398	Breast_cancer/Prostate_cancer	PB043310(350-417) PF00104(444-611)	PB081963(1134-1207) PB027553(1208-1398)	-	-	-	1NQ7_A:49-224	39.89	67.17	-	-	-	-	-	-	-	98	25	79
41	GNP_NR1D1	NM_021724.1	NP_068370.1	NR1D1_HUMAN	P20393	614	350	614	KIF23	NM_138555.1	NP_612565.1	Q8WVP0_HUMAN	Q8WVP0	960	473	632	Breast_cancer/Prostate_cancer	PB043310(350-417) PF00104(444-611)	no_domain(473-632)	-	-	-	1NQ7_A:49-224	39.89	67.17	-	-	-	-	-	-	-	47	3	8
42	GNP_NR1D1	NM_021724.1	NP_068370.1	NR1D1_HUMAN	P20393	614	350	614	KPNB1	NM_002265.4	NP_002256.2	IMB1_HUMAN	Q14974	876	148	333	Breast_cancer/Prostate_cancer	PB043310(350-417) PF00104(444-611)	PB007420(148-211) PF02985(212-248) PB007418(249-281)	-	-	-	1NQ7_A:49-224	39.89	67.17	1UKL_B:148-333	100	100	-	-	5	9	98	28	8
43	GNP_NR1D1	NM_021724.1	NP_068370.1	NR1D1_HUMAN	P20393	614	350	614	KRT18	NM_199187.1	NP_954657.1	K1C18_HUMAN	P05783	430	127	266	Breast_cancer/Prostate_cancer	PB043310(350-417) PF00104(444-611)	PF00038(127-266)	-	-	-	1NQ7_A:49-224	39.89	67.17	1QVR_C:403-465	35	55	-	-	-	-	47	6	1
44	GNP_NR1D1	NM_021724.1	NP_068370.1	NR1D1_HUMAN	P20393	614	350	614	MESDC2	XM_370880.3	XP_370880.3	MESD2_HUMAN	Q14696	262	48	229	Breast_cancer/Prostate_cancer	PB043310(350-417) PF00104(444-611)	PB120332(48-90) PB014515(91-229)	-	-	-	1NQ7_A:49-224	39.89	67.17	-	-	-	-	-	-	-	1	1	1
45	GNP_NR1D1	NM_021724.1	NP_068370.1	NR1D1_HUMAN	P20393	614	350	614	MRPS27	NM_015084.1	NP_055899.1	RT27_HUMAN	Q92552	414	194	414	Breast_cancer/Prostate_cancer	PB043310(350-417) PF00104(444-611)	PB031363(194-245) PB023507(247-414)	-	-	-	1NQ7_A:49-224	39.89	67.17	-	-	-	-	-	-	-	72	0	0
46	GNP_NR1D1	NM_021724.1	NP_068370.1	NR1D1_HUMAN	P20393	614	350	614	NAG	NM_015909.2	NP_056993.2	Q8NFY8_HUMAN	Q8NFY8	2371	1166	1470	Breast_cancer/Prostate_cancer	PB043310(350-417) PF00104(444-611)	PB032360(1166-1470)	-	-	-	1NQ7_A:49-224	39.89	67.17	-	-	-	-	-	-	-	0	0	0
47	GNP_NR1D1	NM_021724.1	NP_068370.1	NR1D1_HUMAN	P20393	614	350	614	NALP2	NM_017852.1	NP_060322.1	NALP2_HUMAN	Q9NX02	1062	528	625	Breast_cancer/Prostate_cancer	PB043310(350-417) PF00104(444-611)	PB002501(528-603) PB003114(605-625)	-	-	-	1NQ7_A:49-224	39.89	67.17	-	-	-	-	-	-	-	27	6	20
48	GNP_NR1D1	NM_021724.1	NP_068370.1	NR1D1_HUMAN	P20393	614	350	614	NAP1L1	NM_139207.1	NP_631946.1	NP1L1_HUMAN	P55209	391	67	346	Breast_cancer/Prostate_cancer	PB043310(350-417) PF00104(444-611)	PF00956(75-346)	-	-	-	1NQ7_A:49-224	39.89	67.17	-	-	-	-	-	-	-	98	6	36
49	GNP_NR1D1	NM_021724.1	NP_068370.1	NR1D1_HUMAN	P20393	614	350	614	NBS1	NM_002485.3	NP_002476.2	NBN_HUMAN	O60934	754	490	754	Breast_cancer/Prostate_cancer	PB043310(350-417) PF00104(444-611)	PB018276(490-681) PF08599(682-746)	-	-	-	1NQ7_A:49-224	39.89	67.17	-	-	-	-	-	-	-	98	17	51
50	GNP_NR1D1	NM_021724.1	NP_068370.1	NR1D1_HUMAN	P20393	614	350	614	NCOR1	NM_006311.2	NP_006302.2	NCOR1_HUMAN	O75376	2440	859	1063	Breast_cancer/Prostate_cancer	PB043310(350-417) PF00104(444-611)	PB029041(859-1005)	-	-	-	1NQ7_A:49-224	39.89	67.17	-	-	-	-	-	-	-	98	40	79
51	GNP_NR1D1	NM_021724.1	NP_068370.1	NR1D1_HUMAN	P20393	614	350	614	NCOR1	NM_006311.2	NP_006302.2	NCOR1_HUMAN	O75376	2440	1702	1906	Breast_cancer/Prostate_cancer	PB043310(350-417) PF00104(444-611)	PB025260(1734-1867) PB029249(1868-1906)	-	-	-	1NQ7_A:49-224	39.89	67.17	-	-	-	-	-	-	-	98	40	79
52	GNP_NR1D1	NM_021724.1	NP_068370.1	NR1D1_HUMAN	P20393	614	350	614	NCOR1	NM_006311.2	NP_006302.2	NCOR1_HUMAN	O75376	2440	1769	1991	Breast_cancer/Prostate_cancer	PB043310(350-417) PF00104(444-611)	PB025260(1769-1867) PB029249(1868-1991)	-	-	-	1NQ7_A:49-224	39.89	67.17	-	-	-	-	-	-	-	98	40	79
53	GNP_NR1D1	NM_021724.1	NP_068370.1	NR1D1_HUMAN	P20393	614	350	614	NOTCH2	NM_024408.2	NP_077719.2	NOTC2_HUMAN	Q04721	2471	1780	2037	Breast_cancer/Prostate_cancer	PB043310(350-417) PF00104(444-611)	PB003812(1780-1800) PF00023(1827-1874) PF00023(1876-1908) PF00023(1909-1942) PF00023(1943-1975) PF00023(1976-2008) PF00023(2009-2037)	-	-	-	1NQ7_A:49-224	39.89	67.17	1YYH_B:1-217	76.71	84.88	-	-	-	-	98	24	79
54	GNP_NR1D1	NM_021724.1	NP_068370.1	NR1D1_HUMAN	P20393	614	350	614	NOTCH3	NM_000435.1	NP_000426.1	NOTC3_HUMAN	Q9UM47	2321	1781	1971	Breast_cancer/Prostate_cancer	PB043310(350-417) PF00104(444-611)	PF00023(1788-1836) PF00023(1838-1870) PF00023(1871-1904) PF00023(1905-1937) PF00023(1938-1970)	-	-	-	1NQ7_A:49-224	39.89	67.17	1YYH_B:2-189	74.87	100	-	-	-	-	8	19	79
55	GNP_NR1D1	NM_021724.1	NP_068370.1	NR1D1_HUMAN	P20393	614	350	614	PAIP1	NM_183323.1	NP_899152.1	PAIP1_HUMAN	Q9H074-2	367	6	104	Breast_cancer/Prostate_cancer	PB043310(350-417) PF00104(444-611)	PF07145(11-28) PF02854(47-104)	-	-	-	1NQ7_A:49-224	39.89	67.17	-	-	-	-	-	-	-	27	9	51
56	GNP_NR1D1	NM_021724.1	NP_068370.1	NR1D1_HUMAN	P20393	614	350	614	PCNT2	NM_006031.3	NP_006022.2	PCNT_HUMAN	O95613	3336	2582	2838	Breast_cancer/Prostate_cancer	PB043310(350-417) PF00104(444-611)	no_domain(2582-2838)	-	-	-	1NQ7_A:49-224	39.89	67.17	1I84_V:1020-1159	33.57	49.42	-	-	-	-	0	6	8
57	GNP_NR1D1	NM_021724.1	NP_068370.1	NR1D1_HUMAN	P20393	614	350	614	PLEC1	NM_201384.1	NP_958786.1	PLEC1_HUMAN	Q15149-2	4547	312	441	Breast_cancer/Prostate_cancer	PB043310(350-417) PF00104(444-611)	PB024139(312-334) PB010155(335-389) PB005105(390-441)	-	-	-	1NQ7_A:49-224	39.89	67.17	-	-	-	-	-	-	-	47	6	8
58	GNP_NR1D1	NM_021724.1	NP_068370.1	NR1D1_HUMAN	P20393	614	350	614	PLEC1	NM_201384.1	NP_958786.1	PLEC1_HUMAN	Q15149-2	4547	313	468	Breast_cancer/Prostate_cancer	PB043310(350-417) PF00104(444-611)	PB024139(313-334) PB010155(335-389) PB005105(390-468)	-	-	-	1NQ7_A:49-224	39.89	67.17	-	-	-	-	-	-	-	47	6	8
59	GNP_NR1D1	NM_021724.1	NP_068370.1	NR1D1_HUMAN	P20393	614	350	614	POLDIP3	NM_032311.3	NP_115687.2	PDIP3_HUMAN	Q9BY77	421	130	421	Breast_cancer/Prostate_cancer	PB043310(350-417) PF00104(444-611)	PB026285(130-150) PB026285(130-179) PB055919(180-250) PF00076(282-346) PB100622(347-421)	-	-	-	1NQ7_A:49-224	39.89	67.17	1NO8_A:28-103	42.11	23.97	-	-	-	-	98	6	0
60	GNP_NR1D1	NM_021724.1	NP_068370.1	NR1D1_HUMAN	P20393	614	350	614	PTPN23	NM_015466.1	NP_056281.1	PTN23_HUMAN	Q9H3S7	1636	342	585	Breast_cancer/Prostate_cancer	PB043310(350-417) PF00104(444-611)	PF03097(342-384) PB023256(385-585)	-	-	-	1NQ7_A:49-224	39.89	67.17	-	-	-	-	-	-	-	0	1	19
61	GNP_NR1D1	NM_021724.1	NP_068370.1	NR1D1_HUMAN	P20393	614	350	614	RAI14	NM_015577.1	NP_056392.1	Q9P0K7_HUMAN	Q9P0K7	980	303	445	Breast_cancer/Prostate_cancer	PB043310(350-417) PF00104(444-611)	PB109497(303-445)	-	-	-	1NQ7_A:49-224	39.89	67.17	1QHL_A:111-182	30.56	44.76	-	-	-	-	0	6	0
62	GNP_NR1D1	NM_021724.1	NP_068370.1	NR1D1_HUMAN	P20393	614	350	614	SF3A1	NM_001005409.1	NP_001005409.1	-	-	728	131	268	Breast_cancer/Prostate_cancer	PB043310(350-417) PF00104(444-611)	PF01805(131-146) PB032075(149-178) PB018205(180-253)	-	-	-	1NQ7_A:49-224	39.89	67.17	1JK0_A:64-115	31.48	39.13	-	-	-	-	0	0	0
63	GNP_NR1D1	NM_021724.1	NP_068370.1	NR1D1_HUMAN	P20393	614	350	614	SFRS14	NM_014884.1	NP_055699.1	SFR14_HUMAN	Q8IX01	1082	478	605	Breast_cancer/Prostate_cancer	PB043310(350-417) PF00104(444-611)	PB063215(478-589) PF01805(590-605)	-	-	-	1NQ7_A:49-224	39.89	67.17	-	-	-	-	-	-	-	98	6	24
64	GNP_NR1D1	NM_021724.1	NP_068370.1	NR1D1_HUMAN	P20393	614	350	614	SFRS14	NM_014884.1	NP_055699.1	SFR14_HUMAN	Q8IX01	1082	503	666	Breast_cancer/Prostate_cancer	PB043310(350-417) PF00104(444-611)	PB063215(503-589) PF01805(590-633) PB117723(634-666)	-	-	-	1NQ7_A:49-224	39.89	67.17	1X4P_A:8-60	100	32.32	-	-	-	-	98	6	24
65	GNP_NR1D1	NM_021724.1	NP_068370.1	NR1D1_HUMAN	P20393	614	350	614	SMOC1	NM_022137.3	NP_071420.1	SMOC1_HUMAN	Q9H4F8	434	116	381	Breast_cancer/Prostate_cancer	PB043310(350-417) PF00104(444-611)	PF00086(116-158) PF00086(227-292) PB045800(293-346) PB024147(347-381)	-	-	-	1NQ7_A:49-224	39.89	67.17	1ZT5_A:15-80	33.33	22.18	-	-	-	-	1	14	0
66	GNP_NR1D1	NM_021724.1	NP_068370.1	NR1D1_HUMAN	P20393	614	350	614	SMOC1	NM_022137.3	NP_071420.1	SMOC1_HUMAN	Q9H4F8	434	232	377	Breast_cancer/Prostate_cancer	PB043310(350-417) PF00104(444-611)	PF00086(232-292) PB045800(293-346) PB024147(347-377)	-	-	-	1NQ7_A:49-224	39.89	67.17	1ZT5_A:15-80	33.33	40.41	-	-	-	-	1	14	0
67	GNP_NR1D1	NM_021724.1	NP_068370.1	NR1D1_HUMAN	P20393	614	350	614	SMOC1	NM_022137.3	NP_071420.1	SMOC1_HUMAN	Q9H4F8	434	320	434	Breast_cancer/Prostate_cancer	PB043310(350-417) PF00104(444-611)	PB045800(320-346) PB024147(347-430)	-	-	-	1NQ7_A:49-224	39.89	67.17	1NUB_B:146-221	30.38	67.83	-	-	-	-	1	14	0
68	GNP_NR1D1	NM_021724.1	NP_068370.1	NR1D1_HUMAN	P20393	614	350	614	SMOC2	NM_022138.1	NP_071421.1	SMOC2_HUMAN	Q9H3U7-2	457	161	430	Breast_cancer/Prostate_cancer	PB043310(350-417) PF00104(444-611)	PF00086(227-292) PB045800(293-338) PB024147(348-430)	-	-	-	1NQ7_A:49-224	39.89	67.17	1SRA_:79-144	37.14	25.19	-	-	-	-	1	14	0
69	GNP_NR1D1	NM_021724.1	NP_068370.1	NR1D1_HUMAN	P20393	614	350	614	SMOC2	NM_022138.1	NP_071421.1	SMOC2_HUMAN	Q9H3U7-2	457	229	397	Breast_cancer/Prostate_cancer	PB043310(350-417) PF00104(444-611)	PF00086(229-292) PB045800(293-338) PB024147(348-397)	-	-	-	1NQ7_A:49-224	39.89	67.17	-	-	-	-	-	-	-	1	14	0
70	GNP_NR1D1	NM_021724.1	NP_068370.1	NR1D1_HUMAN	P20393	614	350	614	SMOC2	NM_022138.1	NP_071421.1	SMOC2_HUMAN	Q9H3U7-2	457	314	408	Breast_cancer/Prostate_cancer	PB043310(350-417) PF00104(444-611)	PB045800(314-338) PB024147(348-408)	-	-	-	1NQ7_A:49-224	39.89	67.17	1URY_B:76-127	34.55	57.89	-	-	-	-	1	14	0
71	GNP_NR1D1	NM_021724.1	NP_068370.1	NR1D1_HUMAN	P20393	614	350	614	SNRPB2	NM_198220.1	NP_937863.1	RU2B_HUMAN	P08579	225	73	205	Breast_cancer/Prostate_cancer	PB043310(350-417) PF00104(444-611)	PB073768(86-152) PF00076(153-205)	-	-	-	1NQ7_A:49-224	39.89	67.17	2U1A_:3-68	80.3	49.62	-	-	-	-	98	9	24
72	GNP_NR1D1	NM_021724.1	NP_068370.1	NR1D1_HUMAN	P20393	614	350	614	SPTAN1	NM_003127.1	NP_003118.1	SPTA2_HUMAN	Q13813	2472	1507	1739	Breast_cancer/Prostate_cancer	PB043310(350-417) PF00104(444-611)	PF00435(1507-1549) PF00435(1551-1656) PF00435(1658-1739)	-	-	-	1NQ7_A:49-224	39.89	67.17	1U5P_A:2-84	97.59	35.62	-	-	-	-	47	17	35
73	GNP_NR1D1	NM_021724.1	NP_068370.1	NR1D1_HUMAN	P20393	614	350	614	STIP1	NM_006819.1	NP_006810.1	STIP1_HUMAN	P31948	543	215	311	Breast_cancer/Prostate_cancer	PB043310(350-417) PF00104(444-611)	PF00515(225-258) PF00515(259-292) PF00515(300-311)	-	-	-	1NQ7_A:49-224	39.89	67.17	1ELR_A:2-90	100	91.75	-	-	0	1	98	3	1
74	GNP_NR1D1	NM_021724.1	NP_068370.1	NR1D1_HUMAN	P20393	614	350	614	TADA3L	NM_006354.2	NP_006345.1	TAD3L_HUMAN	O75528	432	2	410	Breast_cancer/Prostate_cancer	PB043310(350-417) PF00104(444-611)	PB055991(2-156) PB063609(157-201) PB059042(202-410)	-	-	-	1NQ7_A:49-224	39.89	67.17	1I84_V:1044-1127	32.14	19.56	-	-	-	-	98	23	79
75	GNP_NR1D1	NM_021724.1	NP_068370.1	NR1D1_HUMAN	P20393	614	350	614	TADA3L	NM_133481.1	NP_597815.1	TAD3L_HUMAN	O75528	369	91	366	Breast_cancer/Prostate_cancer	PB043310(350-417) PF00104(444-611)	PB055991(91-156) PB063609(157-201) PB059042(202-366)	-	-	-	1NQ7_A:49-224	39.89	67.17	-	-	-	-	-	-	-	98	23	79
76	GNP_NR1D1	NM_021724.1	NP_068370.1	NR1D1_HUMAN	P20393	614	350	614	thymopoietin_beta	U09087.1	AAB60330.1	LAP2B_HUMAN	P42167	454	146	403	Breast_cancer/Prostate_cancer	PB043310(350-417) PF00104(444-611)	PB018132(158-221) PB051514(222-262) PB098398(263-294) PB115589(296-347) PB005861(348-403)	-	-	-	1NQ7_A:49-224	39.89	67.17	-	-	-	-	-	-	-	98	13	0
77	GNP_NR1D1	NM_021724.1	NP_068370.1	NR1D1_HUMAN	P20393	614	350	614	TKT	NM_001064.1	NP_001055.1	TKT_HUMAN	P29401	623	226	318	Breast_cancer/Prostate_cancer	PB043310(350-417) PF00104(444-611)	PF00456(226-304)	-	-	-	1NQ7_A:49-224	39.89	67.17	-	-	-	-	-	-	-	0	14	0
78	GNP_NR1D1	NM_021724.1	NP_068370.1	NR1D1_HUMAN	P20393	614	350	614	TLN1	NM_006289.2	NP_006280.2	TLN1_HUMAN	Q9Y490	2541	343	535	Breast_cancer/Prostate_cancer	PB043310(350-417) PF00104(444-611)	PB011454(343-535)	-	-	-	1NQ7_A:49-224	39.89	67.17	1Y19_L:135-202	98.53	35.23	-	-	-	-	47	6	15
79	GNP_NR1D1	NM_021724.1	NP_068370.1	NR1D1_HUMAN	P20393	614	350	614	TNFRSF25	NM_148969.1	NP_683870.1	TNR25_HUMAN	Q93038-4	253	161	253	Breast_cancer/Prostate_cancer	PB043310(350-417) PF00104(444-611)	no_domain(161-253)	-	-	-	1NQ7_A:49-224	39.89	67.17	-	-	-	-	-	-	-	27	11	20
80	GNP_NR1D1	NM_021724.1	NP_068370.1	NR1D1_HUMAN	P20393	614	350	614	UBQLN1	NM_013438.3	NP_038466.2	UBQL1_HUMAN	Q9UMX0	589	395	589	Breast_cancer/Prostate_cancer	PB043310(350-417) PF00104(444-611)	PF00627(546-586)	-	-	-	1NQ7_A:49-224	39.89	67.17	-	-	-	-	-	-	-	98	6	19
81	GNP_NR1D1	NM_021724.1	NP_068370.1	NR1D1_HUMAN	P20393	614	350	614	UBQLN1	NM_013438.3	NP_038466.2	UBQL1_HUMAN	Q9UMX0	589	423	589	Breast_cancer/Prostate_cancer	PB043310(350-417) PF00104(444-611)	PF00627(546-586)	-	-	-	1NQ7_A:49-224	39.89	67.17	-	-	-	-	-	-	-	98	6	19
82	GNP_NR1D1	NM_021724.1	NP_068370.1	NR1D1_HUMAN	P20393	614	350	614	UBQLN1	NM_013438.3	NP_038466.2	UBQL1_HUMAN	Q9UMX0	589	491	589	Breast_cancer/Prostate_cancer	PB043310(350-417) PF00104(444-611)	PF00627(546-586)	-	-	-	1NQ7_A:49-224	39.89	67.17	-	-	-	-	-	-	-	98	6	19
83	GNP_NR1D1	NM_021724.1	NP_068370.1	NR1D1_HUMAN	P20393	614	350	614	WDR22	XM_031102.5	XP_031102.4	WDR22_HUMAN	Q96JK2	942	349	555	Breast_cancer/Prostate_cancer	PB043310(350-417) PF00104(444-611)	PF00400(349-361)	-	-	-	1NQ7_A:49-224	39.89	67.17	-	-	-	-	-	-	-	0	0	0
84	GNP_NR1D1	NM_021724.1	NP_068370.1	NR1D1_HUMAN	P20393	614	350	614	ZNF200	NM_198088.1	NP_932354.1	ZN200_HUMAN	P98182	395	5	202	Breast_cancer/Prostate_cancer	PB043310(350-417) PF00104(444-611)	no_domain(5-202)	-	-	-	1NQ7_A:49-224	39.89	67.17	-	-	-	-	-	-	-	98	28	79
85	GNP_NR1D1	NM_021724.1	NP_068370.1	NR1D1_HUMAN	P20393	614	350	614	ZNF31	NM_145238.2	NP_660281.1	ZNF31_HUMAN	P17040	977	487	668	Breast_cancer/Prostate_cancer	PB043310(350-417) PF00104(444-611)	PB001113(487-510) PB113902(517-613) PB061649(619-643) PF00096(644-666)	-	-	-	1NQ7_A:49-224	39.89	67.17	-	-	-	-	-	-	-	98	42	79
86	GNP_NR1D1	NM_021724.1	NP_068370.1	NR1D1_HUMAN	P20393	614	350	614	ZNF318	NM_014345.1	NP_055160.1	ZN318_HUMAN	Q5VUA4	2099	774	985	Breast_cancer/Prostate_cancer	PB043310(350-417) PF00104(444-611)	PB031314(859-952) PB124622(953-985)	-	-	-	1NQ7_A:49-224	39.89	67.17	-	-	-	-	-	-	-	98	28	79
87	GNP_NR1D1	NM_021724.1	NP_068370.1	NR1D1_HUMAN	P20393	614	350	614	ZNF36	XM_168302.4	XP_168302.1	ZKSC1_HUMAN	P17029	563	108	357	Breast_cancer/Prostate_cancer	PB043310(350-417) PF00104(444-611)	PF02023(108-143) PB006615(189-225) PF01352(227-267) PB081150(325-357)	-	-	-	1NQ7_A:49-224	39.89	67.17	-	-	-	-	-	-	-	98	42	79
88	GNP_NR1D1	NM_021724.1	NP_068370.1	NR1D1_HUMAN	P20393	614	350	614	ZNF36	XM_168302.4	XP_168302.1	ZKSC1_HUMAN	P17029	563	158	313	Breast_cancer/Prostate_cancer	PB043310(350-417) PF00104(444-611)	PB006615(189-225) PF01352(227-267)	-	-	-	1NQ7_A:49-224	39.89	67.17	-	-	-	-	-	-	-	98	42	79
89	GNP_NR1D1	NM_021724.1	NP_068370.1	NR1D1_HUMAN	P20393	614	350	614	ZNF394	NM_032164.2	NP_115540.2	ZN394_HUMAN	Q53GI3	561	70	118	Breast_cancer/Prostate_cancer	PB043310(350-417) PF00104(444-611)	PF02023(70-118)	-	-	-	1NQ7_A:49-224	39.89	67.17	-	-	-	-	-	-	-	98	42	79
90	GNP_NR1D1	NM_021724.1	NP_068370.1	NR1D1_HUMAN	P20393	614	350	614	ZNF394	NM_032164.2	NP_115540.2	ZN394_HUMAN	Q53GI3	561	78	437	Breast_cancer/Prostate_cancer	PB043310(350-417) PF00104(444-611)	PF02023(78-153) PF01352(155-197) PB027740(230-357) PF00096(358-380) PF00096(386-408) PF00096(414-436)	-	-	-	1NQ7_A:49-224	39.89	67.17	1MEY_G:2-83	69.51	22.78	-	-	-	-	98	42	79
91	GNP_NR4A1	NM_002135.3	NP_002126.2	NR4A1_HUMAN	P22736	598	340	598	HNRPH1	NM_005520.1	NP_005511.1	HNRH1_HUMAN	P31943	449	308	449	Breast_cancer/Prostate_cancer	PB005210(341-386) PF00104(411-591)	PF00076(308-359)	-	-	-	1YJE_A:21-264	93.85	94.21	1WEZ_A:35-96	95.16	43.66	1	2	-	-	98	6	24
92	GNP_NR4A1	NM_002135.3	NP_002126.2	NR4A1_HUMAN	P22736	598	340	598	STAM	NM_003473.2	NP_003464.1	STAM1_HUMAN	Q92783	540	122	458	Breast_cancer/Prostate_cancer	PB005210(341-386) PF00104(411-591)	PF00790(122-139) PF02809(170-187) PF00018(213-267)	-	-	-	1YJE_A:21-264	93.85	94.21	1X2Q_A:18-78	80.33	18.1	1	2	-	-	0	5	15
93	GNP_PPARD	NM_006238.2	NP_006229.1	PPARB_HUMAN	Q03181	441	165	441	DEK	NM_003472.2	NP_003463.1	DEK_HUMAN	P35659	375	162	297	Breast_cancer/Prostate_cancer	PB001173(165-207) PB003995(213-253) PF00104(254-436)	PF02037(162-183)	-	-	-	1Y0S_B:1-272	100	98.19	-	-	-	2	6	-	-	98	15	125
94	GNP_PPARD	NM_006238.2	NP_006229.1	PPARB_HUMAN	Q03181	441	165	441	MCFD2	NM_139279.3	NP_644808.1	MCFD2_HUMAN	Q8NI22	146	6	146	Breast_cancer/Prostate_cancer	PB001173(165-207) PB003995(213-253) PF00104(254-436)	PB045069(6-66) PF00036(129-146)	-	-	-	1Y0S_B:1-272	100	98.19	-	-	-	2	6	-	-	72	14	34
95	GNP_PPARD	NM_006238.2	NP_006229.1	PPARB_HUMAN	Q03181	441	165	441	NRIP1	NM_003489.1	NP_003480.1	NRIP1_HUMAN	P48552	1158	891	1084	Breast_cancer/Prostate_cancer	PB001173(165-207) PB003995(213-253) PF00104(254-436)	PB064381(891-1084)	-	-	-	1Y0S_B:1-272	100	98.19	1ZQ7_D:30-88	31.67	30.41	2	6	-	-	98	44	172
96	GNP_PPARD	NM_006238.2	NP_006229.1	PPARB_HUMAN	Q03181	441	165	441	PPARBP	NM_004774.2	NP_004765.2	PPRB_HUMAN	Q15648	1581	454	920	Breast_cancer/Prostate_cancer	PB001173(165-207) PB003995(213-253) PF00104(254-436)	PB095928(454-559)	-	-	-	1Y0S_B:1-272	100	98.19	-	-	-	2	6	-	-	98	51	120
97	GNP_PPARD	NM_006238.2	NP_006229.1	PPARB_HUMAN	Q03181	441	165	441	PPARBP	NM_004774.2	NP_004765.2	PPRB_HUMAN	Q15648	1581	573	754	Breast_cancer/Prostate_cancer	PB001173(165-207) PB003995(213-253) PF00104(254-436)	no_domain(573-754)	-	-	-	1Y0S_B:1-272	100	98.19	-	-	-	2	6	-	-	98	51	120
98	GNP_PPARD	NM_006238.2	NP_006229.1	PPARB_HUMAN	Q03181	441	165	441	PPARBP	NM_004774.2	NP_004765.2	PPRB_HUMAN	Q15648	1581	599	685	Breast_cancer/Prostate_cancer	PB001173(165-207) PB003995(213-253) PF00104(254-436)	no_domain(599-685)	-	-	-	1Y0S_B:1-272	100	98.19	-	-	-	2	6	-	-	98	51	120
99	GNP_PPARD	NM_006238.2	NP_006229.1	PPARB_HUMAN	Q03181	441	165	441	RANBP2	NM_006267.3	NP_006258.2	RBP2_HUMAN	P49792	3224	869	1224	Breast_cancer/Prostate_cancer	PB001173(165-207) PB003995(213-253) PF00104(254-436)	PB074279(899-1174) PF00638(1183-1224)	-	-	-	1Y0S_B:1-272	100	98.19	1RRP_D:1-54	100	15.17	2	6	-	-	98	28	44
100	GNP_PPARD	NM_006238.2	NP_006229.1	PPARB_HUMAN	Q03181	441	165	441	RANBP2	NM_006267.3	NP_006258.2	RBP2_HUMAN	P49792	3224	1035	1223	Breast_cancer/Prostate_cancer	PB001173(165-207) PB003995(213-253) PF00104(254-436)	PB074279(1035-1174) PF00638(1183-1223)	-	-	-	1Y0S_B:1-272	100	98.19	1RRP_D:1-53	100	28.04	2	6	-	-	98	28	44
101	GNP_PPARD	NM_006238.2	NP_006229.1	PPARB_HUMAN	Q03181	441	165	441	TNIP1	NM_006058.2	NP_006049.2	NAF1_HUMAN	Q15025	636	231	409	Breast_cancer/Prostate_cancer	PB001173(165-207) PB003995(213-253) PF00104(254-436)	PB108604(231-329)	-	-	-	1Y0S_B:1-272	100	98.19	1I84_V:860-964	30.48	53.07	2	6	-	-	98	6	35
102	GNP_PPARD	NM_006238.2	NP_006229.1	PPARB_HUMAN	Q03181	441	165	441	TSPYL1	XM_371844.3	XP_371844.1	TSYL1_HUMAN	Q9H0U9	437	141	295	Breast_cancer/Prostate_cancer	PB001173(165-207) PB003995(213-253) PF00104(254-436)	PF00956(228-295)	-	-	-	1Y0S_B:1-272	100	98.19	-	-	-	2	6	-	-	98	1	33
103	GNP_RXRA	NM_002957.3	NP_002948.1	RXRA_HUMAN	P19793	462	212	462	NRIP1	NM_003489.1	NP_003480.1	NRIP1_HUMAN	P48552	1158	641	1081	Breast_cancer/Prostate_cancer	PF00104(273-454)	PB064381(641-1081)	-	-	-	1LBD_:32-282	100	100	1Z7Q_O:173-224	32.08	12.02	4	3	-	-	98	35	164
104	GNP_STAT1	NM_007315.2	NP_009330.1	STAT1_HUMAN	P42224	750	1	315	ANXA2	NM_004039.2	NP_004030.1	ANXA2_HUMAN	P07355	339	34	281	Breast_cancer/Prostate_cancer	PF02865(2-122) PF01017(136-315)	PF00191(37-102) PF00191(109-174) PF00191(193-259) PF00191(269-281)	-	-	-	1YVL_B:1-315	100	100	1XJL_B:14-261	99.6	100	6	10	2	5	8	22	1
105	GNP_STAT1	NM_007315.2	NP_009330.1	STAT1_HUMAN	P42224	750	1	315	AREG	NM_001657.2	NP_001648.1	AREG_HUMAN	P15514	252	4	129	Breast_cancer/Prostate_cancer	PF02865(2-122) PF01017(136-315)	PB021753(19-124)	-	-	-	1YVL_B:1-315	100	100	-	-	-	6	10	-	-	8	8	11
106	GNP_STAT1	NM_007315.2	NP_009330.1	STAT1_HUMAN	P42224	750	1	315	CEP2	NM_007186.2	NP_009117.2	CEP2_HUMAN	Q9BV73	2442	111	313	Breast_cancer/Prostate_cancer	PF02865(2-122) PF01017(136-315)	PB011918(111-243) PB000002(244-313)	-	-	-	1YVL_B:1-315	100	100	-	-	-	6	10	-	-	62	6	16
107	GNP_STAT1	NM_007315.2	NP_009330.1	STAT1_HUMAN	P42224	750	1	315	CHUK	NM_001278.2	NP_001269.2	IKKA_HUMAN	O15111	745	502	724	Breast_cancer/Prostate_cancer	PF02865(2-122) PF01017(136-315)	PB009513(582-657) PB039731(658-724)	-	-	-	1YVL_B:1-315	100	100	-	-	-	6	10	-	-	42	6	113
108	GNP_STAT1	NM_007315.2	NP_009330.1	STAT1_HUMAN	P42224	750	1	315	DDEF1	NM_018482.2	NP_060952.2	DDEF1_HUMAN	Q9ULH1	1129	173	309	Breast_cancer/Prostate_cancer	PF02865(2-122) PF01017(136-315)	PB014822(173-251) PB034177(252-309)	-	-	-	1YVL_B:1-315	100	100	-	-	-	6	10	-	-	8	17	10
109	GNP_STAT1	NM_007315.2	NP_009330.1	STAT1_HUMAN	P42224	750	1	315	DST	NM_001723.3	NP_001714.1	BPA1_HUMAN	Q03001-3	2649	1940	2288	Breast_cancer/Prostate_cancer	PF02865(2-122) PF01017(136-315)	PF00681(2168-2212) PF00681(2242-2286)	-	-	-	1YVL_B:1-315	100	100	1LM7_B:2-203	39.6	57.31	6	10	-	-	87	24	19
110	GNP_STAT1	NM_007315.2	NP_009330.1	STAT1_HUMAN	P42224	750	1	315	EIF4G2	NM_001418.1	NP_001409.1	IF4G2_HUMAN	P78344	907	189	411	Breast_cancer/Prostate_cancer	PF02865(2-122) PF01017(136-315)	PF02854(189-308) PB054642(309-411)	-	-	-	1YVL_B:1-315	100	100	1HU3_A:134-260	44.12	60.99	6	10	-	-	42	6	82
111	GNP_STAT1	NM_007315.2	NP_009330.1	STAT1_HUMAN	P42224	750	1	315	HNRPK	NM_031263.1	NP_112553.1	HNRPK_HUMAN	P61978-2	464	177	439	Breast_cancer/Prostate_cancer	PF02865(2-122) PF01017(136-315)	PF00013(177-209) PF00013(389-439)	-	-	-	1YVL_B:1-315	100	100	1J5K_A:8-65	100	22.05	6	10	-	-	98	13	0
112	GNP_STAT1	NM_007315.2	NP_009330.1	STAT1_HUMAN	P42224	750	1	315	KIAA0406	NM_014657.1	NP_055472.1	K0406_HUMAN	O43156	1089	800	937	Breast_cancer/Prostate_cancer	PF02865(2-122) PF01017(136-315)	PB025762(800-838) PB100963(840-884) PB031809(897-937)	-	-	-	1YVL_B:1-315	100	100	1Y8R_E:575-640	30	47.83	6	10	-	-	0	3	0
113	GNP_STAT1	NM_007315.2	NP_009330.1	STAT1_HUMAN	P42224	750	1	315	KIAA0676	NM_015043.3	NP_055858.2	O75163_HUMAN	O75163	1233	534	682	Breast_cancer/Prostate_cancer	PF02865(2-122) PF01017(136-315)	PF00566(534-682)	-	-	-	1YVL_B:1-315	100	100	-	-	-	6	10	-	-	0	19	0
114	GNP_STAT1	NM_007315.2	NP_009330.1	STAT1_HUMAN	P42224	750	1	315	KRT7	NM_005556.2	NP_005547.2	K2C7_HUMAN	P08729	469	329	469	Breast_cancer/Prostate_cancer	PF02865(2-122) PF01017(136-315)	PF00038(329-402)	-	-	-	1YVL_B:1-315	100	100	1GK4_F:13-84	52.78	51.06	6	10	-	-	47	6	12
115	GNP_STAT1	NM_007315.2	NP_009330.1	STAT1_HUMAN	P42224	750	1	315	KRT8	NM_002273.1	NP_002264.1	K2C8_HUMAN	P05787	483	18	186	Breast_cancer/Prostate_cancer	PF02865(2-122) PF01017(136-315)	PB000551(63-89) PF00038(90-186)	-	-	-	1YVL_B:1-315	100	100	-	-	-	6	10	-	-	47	6	12
116	GNP_STAT1	NM_007315.2	NP_009330.1	STAT1_HUMAN	P42224	750	1	315	KRT8	NM_002273.1	NP_002264.1	K2C8_HUMAN	P05787	483	40	170	Breast_cancer/Prostate_cancer	PF02865(2-122) PF01017(136-315)	PB000551(63-89) PF00038(90-170)	-	-	-	1YVL_B:1-315	100	100	-	-	-	6	10	-	-	47	6	12
117	GNP_STAT1	NM_007315.2	NP_009330.1	STAT1_HUMAN	P42224	750	1	315	LAMR1	NM_002295.2	NP_002286.2	RSSA_HUMAN	P08865	295	93	214	Breast_cancer/Prostate_cancer	PF02865(2-122) PF01017(136-315)	PF00318(93-186)	-	-	-	1YVL_B:1-315	100	100	1S1H_B:80-185	65.09	86.07	6	10	-	-	113	3	67
118	GNP_STAT1	NM_007315.2	NP_009330.1	STAT1_HUMAN	P42224	750	1	315	N4BP3	XM_038920.9	XP_038920.4	N4BP3_HUMAN	O15049	544	257	544	Breast_cancer/Prostate_cancer	PF02865(2-122) PF01017(136-315)	PF06818(366-527)	-	-	-	1YVL_B:1-315	100	100	-	-	-	6	10	-	-	42	0	0
119	GNP_STAT1	NM_007315.2	NP_009330.1	STAT1_HUMAN	P42224	750	1	315	PDCD6IP	NM_013374.3	NP_037506.2	PDC6I_HUMAN	Q8WUM4	868	217	564	Breast_cancer/Prostate_cancer	PF02865(2-122) PF01017(136-315)	PF03097(217-382) PB007064(383-564)	-	-	-	1YVL_B:1-315	100	100	-	-	-	6	10	-	-	42	3	62
120	GNP_STAT1	NM_007315.2	NP_009330.1	STAT1_HUMAN	P42224	750	1	315	PREX1	NM_020820.2	NP_065871.2	PREX1_HUMAN	Q8TCU6	1659	481	606	Breast_cancer/Prostate_cancer	PF02865(2-122) PF01017(136-315)	PF00610(481-494) PF00610(523-595)	-	-	-	1YVL_B:1-315	100	100	1O7F_A:189-281	36.56	73.02	6	10	-	-	42	6	81
121	GNP_STAT1	NM_007315.2	NP_009330.1	STAT1_HUMAN	P42224	750	1	315	SMARCC1	NM_003074.2	NP_003065.2	SMRC1_HUMAN	Q92922	1105	837	1003	Breast_cancer/Prostate_cancer	PF02865(2-122) PF01017(136-315)	PB024122(857-955)	-	-	-	1YVL_B:1-315	100	100	1ZVU_A:383-444	41.54	35.33	6	10	-	-	98	15	103
122	GNP_STAT1	NM_007315.2	NP_009330.1	STAT1_HUMAN	P42224	750	1	315	SNX4	NM_003794.2	NP_003785.1	SNX4_HUMAN	O95219	450	344	450	Breast_cancer/Prostate_cancer	PF02865(2-122) PF01017(136-315)	PB038698(344-450)	-	-	-	1YVL_B:1-315	100	100	-	-	-	6	10	-	-	0	6	56
123	GNP_STAT1	NM_007315.2	NP_009330.1	STAT1_HUMAN	P42224	750	1	315	SNX9	NM_016224.3	NP_057308.1	SNX9_HUMAN	Q9Y5X1	595	67	467	Breast_cancer/Prostate_cancer	PF02865(2-122) PF01017(136-315)	PF00787(247-357) PB003328(358-422) PB043522(423-467)	-	-	-	1YVL_B:1-315	100	100	2CSK_A:49-127	30.86	17.96	6	10	-	-	0	8	56
124	GNP_STAT1	NM_007315.2	NP_009330.1	STAT1_HUMAN	P42224	750	1	315	SPTBN1	NM_003128.1	NP_003119.1	SPTB2_HUMAN	Q01082	2364	511	700	Breast_cancer/Prostate_cancer	PF02865(2-122) PF01017(136-315)	PF00435(511-526) PF00435(528-636) PF00435(638-700)	-	-	-	1YVL_B:1-315	100	100	1U5P_A:18-159	40.41	76.84	6	10	-	-	62	6	59
125	GNP_STAT1	NM_007315.2	NP_009330.1	STAT1_HUMAN	P42224	750	1	315	SYNE2	NM_182914.1	NP_878918.1	SYNE2_HUMAN	Q8WXH0-7	3269	2571	2767	Breast_cancer/Prostate_cancer	PF02865(2-122) PF01017(136-315)	PF00435(2571-2627) PF00435(2630-2734)	-	-	-	1YVL_B:1-315	100	100	-	-	-	6	10	-	-	47	6	0
126	GNP_STAT1	NM_007315.2	NP_009330.1	STAT1_HUMAN	P42224	750	1	315	TRIM28	NM_005762.2	NP_005753.1	TIF1B_HUMAN	Q13263	835	306	558	Breast_cancer/Prostate_cancer	PF02865(2-122) PF01017(136-315)	PB012267(306-499) PB092906(500-524)	-	-	-	1YVL_B:1-315	100	100	-	-	-	6	10	-	-	98	34	87
127	GNP_TADA2L	NM_001488.2	NP_001479.2	ADA2_HUMAN	O75478	443	150	443	TADA3L	NM_006354.2	NP_006345.1	TAD3L_HUMAN	O75528	432	228	432	Breast_cancer/Prostate_cancer	PB003380(150-282) PF04433(356-442)	PB059042(228-432)	-	-	-	2CUJ_A:6-107	95.1	34.69	1I84_V:1020-1111	31.52	41.95	-	-	-	-	98	23	102
128	GNP_FOXP2	NM_014491.1	NP_055306.1	FOXP2_HUMAN	O15409	716	110	420	ATF7IP	NM_018179.3	NP_060649.3	Q6VMQ6_HUMAN	Q6VMQ6	1270	187	792	Brain	PB003278(240-365) PB002398(366-420)	PB058967(187-389) PF05424(187-205) PB059012(390-519) PB060222(562-594) PB017581(595-654) PB041978(655-726)	-	-	-	-	-	-	1NKG_A:355-435	30.34	14.69	-	-	-	-	8	0	0
129	GNP_FOXP2	NM_014491.1	NP_055306.1	FOXP2_HUMAN	O15409	716	110	420	FOXP1	NM_032682.4	NP_116071.2	FOXP1_HUMAN	Q9H334	677	154	388	Brain	PB003278(240-365) PB002398(366-420)	PB003278(203-325) PB002398(326-386)	-	-	-	-	-	-	-	-	-	-	-	-	-	98	47	79
130	GNP_FOXP2	NM_014491.1	NP_055306.1	FOXP2_HUMAN	O15409	716	110	420	FOXP1	NM_032682.4	NP_116071.2	FOXP1_HUMAN	Q9H334	677	191	437	Brain	PB003278(240-365) PB002398(366-420)	PB003278(203-325) PB002398(326-386) PB003748(421-437)	-	-	-	-	-	-	-	-	-	-	-	-	-	98	47	79
131	GNP_FOXP2	NM_014491.1	NP_055306.1	FOXP2_HUMAN	O15409	716	110	420	FOXP1	NM_032682.4	NP_116071.2	FOXP1_HUMAN	Q9H334	677	305	464	Brain	PB003278(240-365) PB002398(366-420)	PB003278(305-325) PB002398(326-386) PB003748(421-464)	-	-	-	-	-	-	-	-	-	-	-	-	-	98	47	79
132	GNP_FOXP2	NM_014491.1	NP_055306.1	FOXP2_HUMAN	O15409	716	110	420	HIPK2	AF326592.1	AAL37371.1	HIPK2_HUMAN	Q9H2X6-3	1171	439	877	Brain	PB003278(240-365) PB002398(366-420)	PF00069(439-527) PB025648(540-594) PB021754(600-642) PB009664(643-877)	-	-	-	-	-	-	1ZZ2_A:250-312	36.11	16.4	-	-	-	-	98	5	79
133	GNP_FOXP2	NM_014491.1	NP_055306.1	FOXP2_HUMAN	O15409	716	110	420	HIPK2	AF326592.1	AAL37371.1	HIPK2_HUMAN	Q9H2X6-3	1171	520	878	Brain	PB003278(240-365) PB002398(366-420)	PB025648(540-594) PB021754(600-642) PB009664(643-878)	-	-	-	-	-	-	-	-	-	-	-	-	-	98	5	79
134	GNP_FOXP2	NM_014491.1	NP_055306.1	FOXP2_HUMAN	O15409	716	110	420	HIPK2	AF326592.1	AAL37371.1	HIPK2_HUMAN	Q9H2X6-3	1171	440	950	Brain	PB003278(240-365) PB002398(366-420)	PF00069(440-527) PB025648(540-594) PB021754(600-642) PB009664(643-950)	-	-	-	-	-	-	1ZZ2_A:250-312	36.11	14.09	-	-	-	-	98	5	79
135	GNP_FOXP2	NM_014491.1	NP_055306.1	FOXP2_HUMAN	O15409	716	110	420	HIPK2	NM_022740.2	NP_073577.2	HIPK2_HUMAN	Q9H2X6	815	375	587	Brain	PB003278(240-365) PB002398(366-420)	PB009664(375-587)	-	-	-	-	-	-	-	-	-	-	-	-	-	98	5	79
136	GNP_FOXP2	NM_014491.1	NP_055306.1	FOXP2_HUMAN	O15409	716	110	420	HIPK2	NM_022740.2	NP_073577.2	HIPK2_HUMAN	Q9H2X6	815	332	660	Brain	PB003278(240-365) PB002398(366-420)	PB009664(332-605) PB018836(637-660)	-	-	-	-	-	-	-	-	-	-	-	-	-	98	5	79
137	GNP_FOXP2	NM_014491.1	NP_055306.1	FOXP2_HUMAN	O15409	716	110	420	HIPK2	NM_022740.2	NP_073577.2	HIPK2_HUMAN	Q9H2X6	815	426	787	Brain	PB003278(240-365) PB002398(366-420)	PB009664(426-605) PB018836(637-787)	-	-	-	-	-	-	-	-	-	-	-	-	-	98	5	79
138	GNP_FOXP2	NM_014491.1	NP_055306.1	FOXP2_HUMAN	O15409	716	110	420	PIAS3	NM_006099.2	NP_006090.1	PIAS3_HUMAN	Q9Y6X2	619	348	619	Brain	PB003278(240-365) PB002398(366-420)	PF02891(348-366)	-	-	-	-	-	-	-	-	-	-	-	-	-	98	34	79
139	GNP_FOXP2	NM_014491.1	NP_055306.1	FOXP2_HUMAN	O15409	716	110	420	PIAS3	NM_006099.2	NP_006090.1	PIAS3_HUMAN	Q9Y6X2	619	316	619	Brain	PB003278(240-365) PB002398(366-420)	PF02891(316-366)	-	-	-	-	-	-	-	-	-	-	-	-	-	98	34	79
140	GNP_FOXP2	NM_014491.1	NP_055306.1	FOXP2_HUMAN	O15409	716	110	420	PIP5K2B	NM_003559.3	NP_003550.1	PI52B_HUMAN	P78356	416	24	227	Brain	PB003278(240-365) PB002398(366-420)	PB041021(24-41) PF01504(119-227)	-	-	-	-	-	-	1BO1_B:24-227	100	100	-	-	5	4	72	1	3
141	GNP_FOXP2	NM_014491.1	NP_055306.1	FOXP2_HUMAN	O15409	716	110	420	PSME3	NM_005789.2	NP_005780.2	PSME3_HUMAN	P61289	254	108	254	Brain	PB003278(240-365) PB002398(366-420)	PF02252(108-254)	-	-	-	-	-	-	1AVO_N:5-139	48.15	91.84	-	-	-	-	27	3	0
142	GNP_HNF4A	NM_000457.3	NP_000448.3	HNF4A_HUMAN	P41235	475	180	475	IKBKG	NM_003639.2	NP_003630.1	NEMO_HUMAN	Q9Y6K9	419	254	355	Liver	PF00104(192-373) PB010600(374-456)	PB000002(259-343) PB023871(344-355)	-	-	-	1PZL_A:39-237	100	67.23	-	-	-	-	-	-	-	98	5	84
143	GNP_LHX1	NM_005568.2	NP_005559.2	LHX1_HUMAN	P48742	407	1	160	LDB1	NM_003893.3	NP_003884.1	LDB1_HUMAN	Q86U70	375	282	339	Brain	PF00412(4-60) PF00412(63-123)	PF01803(282-339)	-	-	-	1RUT_X:8-125	39.5	71.25	-	-	-	-	-	-	-	98	5	3
144	GNP_LHX1	NM_005568.2	NP_005559.2	LHX1_HUMAN	P48742	407	1	160	LDB1	NM_003893.3	NP_003884.1	LDB1_HUMAN	Q86U70	375	259	369	Brain	PF00412(4-60) PF00412(63-123)	PF01803(259-369)	-	-	-	1RUT_X:8-125	39.5	71.25	-	-	-	-	-	-	-	98	5	3
145	GNP_LHX1	NM_005568.2	NP_005559.2	LHX1_HUMAN	P48742	407	1	160	LDB1	NM_003893.3	NP_003884.1	LDB1_HUMAN	Q86U70	375	217	371	Brain	PF00412(4-60) PF00412(63-123)	PF01803(217-371)	-	-	-	1RUT_X:8-125	39.5	71.25	-	-	-	-	-	-	-	98	5	3
146	GNP_LHX1	NM_005568.2	NP_005559.2	LHX1_HUMAN	P48742	407	1	160	LDB2	NM_001290.2	NP_001281.1	LDB2_HUMAN	O43679	373	210	373	Brain	PF00412(4-60) PF00412(63-123)	PF01803(210-373)	-	-	-	1RUT_X:8-125	39.5	71.25	-	-	-	-	-	-	-	98	5	3
147	GNP_LHX1	NM_005568.2	NP_005559.2	LHX1_HUMAN	P48742	407	1	160	LDB2	NM_001290.2	NP_001281.1	LDB2_HUMAN	O43679	373	250	373	Brain	PF00412(4-60) PF00412(63-123)	PF01803(250-373)	-	-	-	1RUT_X:8-125	39.5	71.25	-	-	-	-	-	-	-	98	5	3
148	GNP_LHX1	NM_005568.2	NP_005559.2	LHX1_HUMAN	P48742	407	1	160	LDB2	NM_001290.2	NP_001281.1	LDB2_HUMAN	O43679	373	284	373	Brain	PF00412(4-60) PF00412(63-123)	PF01803(284-373)	-	-	-	1RUT_X:8-125	39.5	71.25	-	-	-	-	-	-	-	98	5	3
149	GNP_LHX1	NM_005568.2	NP_005559.2	LHX1_HUMAN	P48742	407	1	160	LDB2	NM_001290.2	NP_001281.1	LDB2_HUMAN	O43679	373	296	373	Brain	PF00412(4-60) PF00412(63-123)	PF01803(296-373)	-	-	-	1RUT_X:8-125	39.5	71.25	-	-	-	-	-	-	-	98	5	3
150	GNP_LHX1	NM_005568.2	NP_005559.2	LHX1_HUMAN	P48742	407	1	160	LDB2	NM_001290.2	NP_001281.1	LDB2_HUMAN	O43679	373	230	373	Brain	PF00412(4-60) PF00412(63-123)	PF01803(230-373)	-	-	-	1RUT_X:8-125	39.5	71.25	-	-	-	-	-	-	-	98	5	3
151	GNP_LHX1	NM_005568.2	NP_005559.2	LHX1_HUMAN	P48742	407	1	160	LDB2	NM_001290.2	NP_001281.1	LDB2_HUMAN	O43679	373	238	373	Brain	PF00412(4-60) PF00412(63-123)	PF01803(238-373)	-	-	-	1RUT_X:8-125	39.5	71.25	-	-	-	-	-	-	-	98	5	3
152	GNP_LHX1	NM_005568.2	NP_005559.2	LHX1_HUMAN	P48742	407	1	160	SPOCK2	NM_014767.1	NP_055582.1	TICN2_HUMAN	Q92563	424	64	400	Brain	PF00412(4-60) PF00412(63-123)	PF07648(135-180) PF00086(313-376)	-	-	-	1RUT_X:8-125	39.5	71.25	1RMJ_A:29-101	38.36	19.29	-	-	-	-	1	14	22
153	GNP_LHX1	NM_005568.2	NP_005559.2	LHX1_HUMAN	P48742	407	1	160	SPOCK2	NM_014767.1	NP_055582.1	TICN2_HUMAN	Q92563	424	141	402	Brain	PF00412(4-60) PF00412(63-123)	PF07648(141-180) PF00086(313-376)	-	-	-	1RUT_X:8-125	39.5	71.25	1RMJ_A:29-101	38.36	24.81	-	-	-	-	1	14	22
154	GNP_NR1D2	NM_005126.2	NP_005117.2	NR1D2_HUMAN	Q14995	580	281	580	APBB1	NM_145689.1	NP_663722.1	APBB1_HUMAN	O00213-2	708	248	428	Brain	PB016493(281-383) PF00104(410-578)	PF00397(255-283) PB059525(284-326) PF00640(370-428)	-	-	-	1S0X_A:60-239	42.31	60.67	-	-	-	-	-	-	-	98	3	64
155	GNP_NR1D2	NM_005126.2	NP_005117.2	NR1D2_HUMAN	Q14995	580	281	580	BAI3	NM_001704.1	NP_001695.1	BAI3_HUMAN	O60242	1522	227	662	Brain	PB016493(281-383) PF00104(410-578)	PB112590(227-294) PF00090(295-342) PF00090(349-397) PF00090(404-452) PF00090(459-507) PF02793(511-572)	-	-	-	1S0X_A:60-239	42.31	60.67	1W0S_C:111-381	33.69	59.17	-	-	-	-	8	6	3
156	GNP_NR1D2	NM_005126.2	NP_005117.2	NR1D2_HUMAN	Q14995	580	281	580	C10orf118	NM_018017.2	NP_060487.2	CJ118_HUMAN	Q7Z3E2	898	108	649	Brain	PB016493(281-383) PF00104(410-578)	PB098332(108-206)	-	-	-	1S0X_A:60-239	42.31	60.67	-	-	-	-	-	-	-	0	3	0
157	GNP_NR1D2	NM_005126.2	NP_005117.2	NR1D2_HUMAN	Q14995	580	281	580	C1orf25	NM_030934.3	NP_112196.2	Q9BZQ1_HUMAN	Q9BZQ1	733	2	175	Brain	PB016493(281-383) PF00104(410-578)	PB044856(2-154) PB095188(155-175)	-	-	-	1S0X_A:60-239	42.31	60.67	-	-	-	-	-	-	-	15	28	24
158	GNP_NR1D2	NM_005126.2	NP_005117.2	NR1D2_HUMAN	Q14995	580	281	580	CCAR1	NM_018237.2	NP_060707.2	CCAR1_HUMAN	Q8IX12	1150	642	833	Brain	PB016493(281-383) PF00104(410-578)	PF02037(642-670) PB021651(721-794)	-	-	-	1S0X_A:60-239	42.31	60.67	-	-	-	-	-	-	-	0	21	8
159	GNP_NR1D2	NM_005126.2	NP_005117.2	NR1D2_HUMAN	Q14995	580	281	580	CCDC14	NM_022757.3	NP_073594.3	Q7Z3N3_HUMAN	Q7Z3N3	793	5	378	Brain	PB016493(281-383) PF00104(410-578)	PF07246(286-339)	-	-	-	1S0X_A:60-239	42.31	60.67	-	-	-	-	-	-	-	0	0	0
160	GNP_NR1D2	NM_005126.2	NP_005117.2	NR1D2_HUMAN	Q14995	580	281	580	CDC42BPB	NM_006035.2	NP_006026.2	MRCKB_HUMAN	Q9Y5S2	1711	696	833	Brain	PB016493(281-383) PF00104(410-578)	PB000002(696-783) PB015692(788-833)	-	-	-	1S0X_A:60-239	42.31	60.67	-	-	-	-	-	-	-	47	25	24
161	GNP_NR1D2	NM_005126.2	NP_005117.2	NR1D2_HUMAN	Q14995	580	281	580	CNNM2	NM_199076.1	NP_951058.1	Q9H8M5_HUMAN	Q9H8M5	853	312	430	Brain	PB016493(281-383) PF00104(410-578)	PF01595(312-430)	-	-	-	1S0X_A:60-239	42.31	60.67	-	-	-	-	-	-	-	0	0	0
162	GNP_NR1D2	NM_005126.2	NP_005117.2	NR1D2_HUMAN	Q14995	580	281	580	COL15A1	NM_001855.2	NP_001846.2	COFA1_HUMAN	P39059	1388	965	1211	Brain	PB016493(281-383) PF00104(410-578)	PF01391(984-1013) PF06482(1130-1211)	-	-	-	1S0X_A:60-239	42.31	60.67	-	-	-	-	-	-	-	27	3	8
163	GNP_NR1D2	NM_005126.2	NP_005117.2	NR1D2_HUMAN	Q14995	580	281	580	CUTL1	NM_181552.1	NP_853530.1	CUTL1_HUMAN	P39880	1505	271	511	Brain	PB016493(281-383) PF00104(410-578)	PB000002(271-345) PB039341(346-511)	-	-	-	1S0X_A:60-239	42.31	60.67	-	-	-	-	-	-	-	98	25	79
164	GNP_NR1D2	NM_005126.2	NP_005117.2	NR1D2_HUMAN	Q14995	580	281	580	ECM1	NM_004425.2	NP_004416.1	ECM1_HUMAN	Q16610	540	53	453	Brain	PB016493(281-383) PF00104(410-578)	PF05782(53-453)	-	-	-	1S0X_A:60-239	42.31	60.67	1TEZ_D:150-195	40	12.47	-	-	-	-	1	3	13
165	GNP_NR1D2	NM_005126.2	NP_005117.2	NR1D2_HUMAN	Q14995	580	281	580	EIF4G2	NM_001418.1	NP_001409.1	IF4G2_HUMAN	P78344	907	404	601	Brain	PB016493(281-383) PF00104(410-578)	PB054642(404-539) PF02847(544-601)	-	-	-	1S0X_A:60-239	42.31	60.67	-	-	-	-	-	-	-	27	6	40
166	GNP_NR1D2	NM_005126.2	NP_005117.2	NR1D2_HUMAN	Q14995	580	281	580	EPS15	NM_001981.2	NP_001972.1	EP15_HUMAN	P42566	896	707	872	Brain	PB016493(281-383) PF00104(410-578)	PB055398(843-872)	-	-	-	1S0X_A:60-239	42.31	60.67	1WBA_:1-72	31.17	41.57	-	-	-	-	8	14	8
167	GNP_NR1D2	NM_005126.2	NP_005117.2	NR1D2_HUMAN	Q14995	580	281	580	EPS15	NM_001981.2	NP_001972.1	EP15_HUMAN	P42566	896	731	873	Brain	PB016493(281-383) PF00104(410-578)	PB055398(843-873)	-	-	-	1S0X_A:60-239	42.31	60.67	-	-	-	-	-	-	-	8	14	8
168	GNP_NR1D2	NM_005126.2	NP_005117.2	NR1D2_HUMAN	Q14995	580	281	580	EPS15	NM_001981.2	NP_001972.1	EP15_HUMAN	P42566	896	774	877	Brain	PB016493(281-383) PF00104(410-578)	PB055398(843-875)	-	-	-	1S0X_A:60-239	42.31	60.67	-	-	-	-	-	-	-	8	14	8
169	GNP_NR1D2	NM_005126.2	NP_005117.2	NR1D2_HUMAN	Q14995	580	281	580	EPS15	NM_001981.2	NP_001972.1	EP15_HUMAN	P42566	896	719	896	Brain	PB016493(281-383) PF00104(410-578)	PB055398(843-875)	-	-	-	1S0X_A:60-239	42.31	60.67	1WBA_:27-72	33.33	30.34	-	-	-	-	8	14	8
170	GNP_NR1D2	NM_005126.2	NP_005117.2	NR1D2_HUMAN	Q14995	580	281	580	EPS15	NM_001981.2	NP_001972.1	EP15_HUMAN	P42566	896	652	896	Brain	PB016493(281-383) PF00104(410-578)	PB055398(843-875)	-	-	-	1S0X_A:60-239	42.31	60.67	1WBA_:1-72	31.17	28.16	-	-	-	-	8	14	8
171	GNP_NR1D2	NM_005126.2	NP_005117.2	NR1D2_HUMAN	Q14995	580	281	580	EPS15	NM_001981.2	NP_001972.1	EP15_HUMAN	P42566	896	795	896	Brain	PB016493(281-383) PF00104(410-578)	PB055398(843-875)	-	-	-	1S0X_A:60-239	42.31	60.67	-	-	-	-	-	-	-	8	14	8
172	GNP_NR1D2	NM_005126.2	NP_005117.2	NR1D2_HUMAN	Q14995	580	281	580	EPS15	NM_001981.2	NP_001972.1	EP15_HUMAN	P42566	896	838	896	Brain	PB016493(281-383) PF00104(410-578)	PB055398(843-875)	-	-	-	1S0X_A:60-239	42.31	60.67	-	-	-	-	-	-	-	8	14	8
173	GNP_NR1D2	NM_005126.2	NP_005117.2	NR1D2_HUMAN	Q14995	580	281	580	GFAP	NM_002055.2	NP_002046.1	GFAP_HUMAN	P14136	432	167	410	Brain	PB016493(281-383) PF00104(410-578)	PF00038(167-376) PB001343(377-410)	-	-	-	1S0X_A:60-239	42.31	60.67	1GK4_F:1-84	71.43	34.43	-	-	-	-	47	1	0
174	GNP_NR1D2	NM_005126.2	NP_005117.2	NR1D2_HUMAN	Q14995	580	281	580	GIT1	NM_014030.2	NP_054749.2	GIT1_HUMAN	Q9Y2X7	761	553	741	Brain	PB016493(281-383) PF00104(410-578)	PB042898(553-585) PB013278(586-741)	-	-	-	1S0X_A:60-239	42.31	60.67	1RT8_A:215-268	35.09	30.16	-	-	-	-	0	25	8
175	GNP_NR1D2	NM_005126.2	NP_005117.2	NR1D2_HUMAN	Q14995	580	281	580	HIP1	NM_005338.4	NP_005329.3	HIP1_HUMAN	O00291	1037	247	573	Brain	PB016493(281-383) PF00104(410-578)	PF07651(247-309) PB046929(310-362) PB031587(363-432) PB000002(433-533)	-	-	-	1S0X_A:60-239	42.31	60.67	-	-	-	-	-	-	-	72	3	20
176	GNP_NR1D2	NM_005126.2	NP_005117.2	NR1D2_HUMAN	Q14995	580	281	580	HIPK2	AF326592.1	AAL37371.1	HIPK2_HUMAN	Q9H2X6-3	1171	472	876	Brain	PB016493(281-383) PF00104(410-578)	PF00069(472-527) PB025648(540-594) PB021754(600-642) PB009664(643-876)	-	-	-	1S0X_A:60-239	42.31	60.67	-	-	-	-	-	-	-	98	5	79
177	GNP_NR1D2	NM_005126.2	NP_005117.2	NR1D2_HUMAN	Q14995	580	281	580	IDH3G	NM_004135.2	NP_004126.1	IDH3G_HUMAN	P51553	393	38	145	Brain	PB016493(281-383) PF00104(410-578)	PB034912(38-55) PF00180(56-145)	-	-	-	1S0X_A:60-239	42.31	60.67	1XKD_B:38-135	34	82.41	-	-	-	-	72	3	19
178	GNP_NR1D2	NM_005126.2	NP_005117.2	NR1D2_HUMAN	Q14995	580	281	580	KIAA0376	NM_015330.1	NP_056145.1	CYTSA_HUMAN	Q69YQ0	1117	433	637	Brain	PB016493(281-383) PF00104(410-578)	PB029315(433-470) PB047815(548-630)	-	-	-	1S0X_A:60-239	42.31	60.67	-	-	-	-	-	-	-	0	0	8
179	GNP_NR1D2	NM_005126.2	NP_005117.2	NR1D2_HUMAN	Q14995	580	281	580	KIAA0556	NM_015202.1	NP_056017.1	O60303_HUMAN	O60303	1618	595	903	Brain	PB016493(281-383) PF00104(410-578)	no_domain(595-903)	-	-	-	1S0X_A:60-239	42.31	60.67	1FBW_A:558-608	31.48	17.48	-	-	-	-	0	0	0
180	GNP_NR1D2	NM_005126.2	NP_005117.2	NR1D2_HUMAN	Q14995	580	281	580	KIAA1856	XM_376567.2	XP_376567.1	Q96JH1_HUMAN	Q96JH1	2182	298	440	Brain	PB016493(281-383) PF00104(410-578)	no_domain(298-440)	-	-	-	1S0X_A:60-239	42.31	60.67	-	-	-	-	-	-	-	0	0	0
181	GNP_NR1D2	NM_005126.2	NP_005117.2	NR1D2_HUMAN	Q14995	580	281	580	KIDINS220	NM_020738.1	NP_065789.1	Q9ULH0_HUMAN	Q9ULH0	1771	1062	1398	Brain	PB016493(281-383) PF00104(410-578)	PB030948(1062-1092) PF00536(1208-1277) PB059217(1229-1398)	-	-	-	1S0X_A:60-239	42.31	60.67	-	-	-	-	-	-	-	0	0	0
182	GNP_NR1D2	NM_005126.2	NP_005117.2	NR1D2_HUMAN	Q14995	580	281	580	KLC2	NM_022822.1	NP_073733.1	KLC2_HUMAN	Q9H0B6	622	368	622	Brain	PB016493(281-383) PF00104(410-578)	PF00515(368-399) PB056782(439-497) PB022740(526-583)	-	-	-	1S0X_A:60-239	42.31	60.67	1VQP_P:81-139	36.92	25.1	-	-	-	-	47	3	8
183	GNP_NR1D2	NM_005126.2	NP_005117.2	NR1D2_HUMAN	Q14995	580	281	580	KLC2	NM_022822.1	NP_073733.1	KLC2_HUMAN	Q9H0B6	622	352	622	Brain	PB016493(281-383) PF00104(410-578)	PF00515(366-399) PB056782(439-497) PB022740(526-583)	-	-	-	1S0X_A:60-239	42.31	60.67	-	-	-	-	-	-	-	47	3	8
184	GNP_NR1D2	NM_005126.2	NP_005117.2	NR1D2_HUMAN	Q14995	580	281	580	KLC2	NM_022822.1	NP_073733.1	KLC2_HUMAN	Q9H0B6	622	363	477	Brain	PB016493(281-383) PF00104(410-578)	PF00515(366-399) PB056782(439-477)	-	-	-	1S0X_A:60-239	42.31	60.67	-	-	-	-	-	-	-	47	3	8
185	GNP_NR1D2	NM_005126.2	NP_005117.2	NR1D2_HUMAN	Q14995	580	281	580	NCOR1	NM_006311.2	NP_006302.2	NCOR1_HUMAN	O75376	2440	2098	2381	Brain	PB016493(281-383) PF00104(410-578)	PB013924(2098-2381)	-	-	-	1S0X_A:60-239	42.31	60.67	-	-	-	-	-	-	-	98	12	79
186	GNP_NR1D2	NM_005126.2	NP_005117.2	NR1D2_HUMAN	Q14995	580	281	580	NCOR2	NM_006312.2	NP_006303.2	NCOR2_HUMAN	Q9Y618	2524	1055	1316	Brain	PB016493(281-383) PF00104(410-578)	PB025078(1116-1316)	-	-	-	1S0X_A:60-239	42.31	60.67	-	-	-	-	-	-	-	98	14	79
187	GNP_NR1D2	NM_005126.2	NP_005117.2	NR1D2_HUMAN	Q14995	580	281	580	NEF3	NM_005382.1	NP_005373.1	NFM_HUMAN	P07197	916	221	458	Brain	PB016493(281-383) PF00104(410-578)	PF00038(221-411) PB013414(412-458)	-	-	-	1S0X_A:60-239	42.31	60.67	1GK4_F:2-83	64.63	34.45	-	-	-	-	47	1	0
188	GNP_NR1D2	NM_005126.2	NP_005117.2	NR1D2_HUMAN	Q14995	580	281	580	OPTN	NM_021980.4	NP_068815.2	OPTN_HUMAN	Q96CV9	577	312	482	Brain	PB016493(281-383) PF00104(410-578)	PB000002(312-409) PB018029(460-482)	-	-	-	1S0X_A:60-239	42.31	60.67	1I84_V:1009-1098	32.63	55.56	-	-	-	-	0	0	0
189	GNP_NR1D2	NM_005126.2	NP_005117.2	NR1D2_HUMAN	Q14995	580	281	580	OPTN	NM_021980.4	NP_068815.2	OPTN_HUMAN	Q96CV9	577	150	523	Brain	PB016493(281-383) PF00104(410-578)	PB028115(158-278) PB000002(312-409) PB018029(460-523)	-	-	-	1S0X_A:60-239	42.31	60.67	-	-	-	-	-	-	-	0	0	0
190	GNP_NR1D2	NM_005126.2	NP_005117.2	NR1D2_HUMAN	Q14995	580	281	580	OPTN	NM_021980.4	NP_068815.2	OPTN_HUMAN	Q96CV9	577	350	577	Brain	PB016493(281-383) PF00104(410-578)	PB000002(350-409) PB018029(460-552) PB022468(553-577)	-	-	-	1S0X_A:60-239	42.31	60.67	-	-	-	-	-	-	-	0	0	0
191	GNP_NR1D2	NM_005126.2	NP_005117.2	NR1D2_HUMAN	Q14995	580	281	580	OPTN	NM_021980.4	NP_068815.2	OPTN_HUMAN	Q96CV9	577	381	577	Brain	PB016493(281-383) PF00104(410-578)	PB000002(381-409) PB018029(460-552) PB022468(553-577)	-	-	-	1S0X_A:60-239	42.31	60.67	-	-	-	-	-	-	-	0	0	0
192	GNP_NR1D2	NM_005126.2	NP_005117.2	NR1D2_HUMAN	Q14995	580	281	580	PRKCBP1	NM_183047.1	NP_898868.1	PKCB1_HUMAN	Q9ULU4-7	1188	895	1116	Brain	PB016493(281-383) PF00104(410-578)	PF01753(1002-1036)	-	-	-	1S0X_A:60-239	42.31	60.67	-	-	-	-	-	-	-	0	25	79
193	GNP_NR1D2	NM_005126.2	NP_005117.2	NR1D2_HUMAN	Q14995	580	281	580	RXRB	NM_021976.3	NP_068811.1	RXRB_HUMAN	P28702	533	230	533	Brain	PB016493(281-383) PF00104(410-578)	PF00105(230-278) PF00104(344-525)	PF00104/PF00104	-	-	1S0X_A:60-239	42.31	60.67	1UHL_A:2-236	100	77.3	-	-	-	-	98	61	79
194	GNP_NR1D2	NM_005126.2	NP_005117.2	NR1D2_HUMAN	Q14995	580	281	580	TTC3	NM_003316.3	NP_003307.3	TTC3_HUMAN	P53804	2025	1693	1886	Brain	PB016493(281-383) PF00104(410-578)	PB067311(1693-1886)	-	-	-	1S0X_A:60-239	42.31	60.67	-	-	-	-	-	-	-	1	25	1
195	GNP_PPARA	NM_005036.3	NP_005027.2	PPARA_HUMAN	Q07869	468	180	468	BICD2	NM_015250.3	NP_056065.1	BICD2_HUMAN	Q8TD16	824	617	814	Liver	PB001173(180-237) PB003995(241-280) PF00104(281-463)	PB022377(623-814)	-	-	-	1K7L_G:12-288	100	95.85	-	-	-	2	2	-	-	47	0	0
196	GNP_PPARA	NM_005036.3	NP_005027.2	PPARA_HUMAN	Q07869	468	180	468	CASP8AP2	NM_012115.2	NP_036247.1	C8AP2_HUMAN	Q9UKL3	1982	1300	1636	Liver	PB001173(180-237) PB003995(241-280) PF00104(281-463)	PB079601(1300-1528) PB050840(1529-1636)	-	-	-	1K7L_G:12-288	100	95.85	-	-	-	2	2	-	-	98	10	95
197	GNP_PPARA	NM_005036.3	NP_005027.2	PPARA_HUMAN	Q07869	468	180	468	NCOA6	NM_014071.2	NP_054790.2	NCOA6_HUMAN	Q14686	2063	747	919	Liver	PB001173(180-237) PB003995(241-280) PF00104(281-463)	no_domain(747-919)	-	-	-	1K7L_G:12-288	100	95.85	-	-	-	2	2	-	-	98	10	114
198	GNP_PPARA	NM_005036.3	NP_005027.2	PPARA_HUMAN	Q07869	468	180	468	NCOR1	NM_006311.2	NP_006302.2	NCOR1_HUMAN	O75376	2440	2173	2432	Liver	PB001173(180-237) PB003995(241-280) PF00104(281-463)	PB013924(2173-2432)	-	-	-	1K7L_G:12-288	100	95.85	-	-	-	2	2	-	-	98	15	87
199	GNP_PPARA	NM_005036.3	NP_005027.2	PPARA_HUMAN	Q07869	468	180	468	PPARBP	NM_004774.2	NP_004765.2	PPRB_HUMAN	Q15648	1581	525	671	Liver	PB001173(180-237) PB003995(241-280) PF00104(281-463)	PB095928(525-559)	-	-	-	1K7L_G:12-288	100	95.85	-	-	-	2	2	-	-	98	20	114
200	GNP_PPARA	NM_005036.3	NP_005027.2	PPARA_HUMAN	Q07869	468	180	468	PPARGC1A	NM_013261.2	NP_037393.1	PRGC1_HUMAN	Q9UBK2	798	84	220	Liver	PB001173(180-237) PB003995(241-280) PF00104(281-463)	PB005900(84-194) PB030183(195-220)	-	-	-	1K7L_G:12-288	100	95.85	-	-	-	2	2	-	-	98	17	289
201	GNP_PPARA	NM_005036.3	NP_005027.2	PPARA_HUMAN	Q07869	468	180	468	RXRA	NM_002957.3	NP_002948.1	RXRA_HUMAN	P19793	462	145	441	Liver	PB001173(180-237) PB003995(241-280) PF00104(281-463)	PF00105(145-208) PF00104(273-441)	PF00104/PF00104	-	-	1K7L_G:12-288	100	95.85	1LBD_:21-261	100	81.14	2	2	-	-	98	64	114
202	GNP_PPARA	NM_005036.3	NP_005027.2	PPARA_HUMAN	Q07869	468	180	468	RXRA	NM_002957.3	NP_002948.1	RXRA_HUMAN	P19793	462	54	444	Liver	PB001173(180-237) PB003995(241-280) PF00104(281-463)	PB025424(93-132) PF00105(133-208) PF00104(273-444)	PF00104/PF00104	-	-	1K7L_G:12-288	100	95.85	1LBD_:21-264	100	62.4	2	2	-	-	98	64	114
203	GNP_PPARA	NM_005036.3	NP_005027.2	PPARA_HUMAN	Q07869	468	180	468	RXRA	NM_002957.3	NP_002948.1	RXRA_HUMAN	P19793	462	228	462	Liver	PB001173(180-237) PB003995(241-280) PF00104(281-463)	PF00104(273-454)	PF00104/PF00104	-	-	1K7L_G:12-288	100	95.85	2ACL_G:4-238	100	100	2	2	2	5	98	64	114
204	GNP_PPARA	NM_005036.3	NP_005027.2	PPARA_HUMAN	Q07869	468	180	468	RXRA	NM_002957.3	NP_002948.1	RXRA_HUMAN	P19793	462	244	462	Liver	PB001173(180-237) PB003995(241-280) PF00104(281-463)	PF00104(273-454)	PF00104/PF00104	-	-	1K7L_G:12-288	100	95.85	2ACL_G:20-238	100	100	2	2	2	5	98	64	114
205	GNP_PPARA	NM_005036.3	NP_005027.2	PPARA_HUMAN	Q07869	468	180	468	SHFM3	NM_022039.2	NP_071322.1	FBXW4_HUMAN	P57775	412	254	374	Liver	PB001173(180-237) PB003995(241-280) PF00104(281-463)	PB062676(254-320) PB034882(321-374)	-	-	-	1K7L_G:12-288	100	95.85	-	-	-	2	2	-	-	27	1	19
206	GNP_PPARA	NM_005036.3	NP_005027.2	PPARA_HUMAN	Q07869	468	180	468	SPRY2	NM_005842.2	NP_005833.1	SPY2_HUMAN	O43597	315	114	278	Liver	PB001173(180-237) PB003995(241-280) PF00104(281-463)	PF05210(114-278)	-	-	-	1K7L_G:12-288	100	95.85	-	-	-	2	2	-	-	47	0	8
207	GNP_PPARA	NM_005036.3	NP_005027.2	PPARA_HUMAN	Q07869	468	180	468	SPRY2	NM_005842.2	NP_005833.1	SPY2_HUMAN	O43597	315	119	315	Liver	PB001173(180-237) PB003995(241-280) PF00104(281-463)	PF05210(119-294)	-	-	-	1K7L_G:12-288	100	95.85	-	-	-	2	2	-	-	47	0	8
208	GNP_PPARA	NM_005036.3	NP_005027.2	PPARA_HUMAN	Q07869	468	180	468	TNIP1	NM_006058.2	NP_006049.2	NAF1_HUMAN	Q15025	636	227	411	Liver	PB001173(180-237) PB003995(241-280) PF00104(281-463)	PB108604(227-329)	-	-	-	1K7L_G:12-288	100	95.85	1I84_V:860-964	30.48	51.35	2	2	-	-	98	6	21
209	GNP_PPARA	NM_005036.3	NP_005027.2	PPARA_HUMAN	Q07869	468	180	468	TSPYL1	XM_371844.3	XP_371844.1	TSYL1_HUMAN	Q9H0U9	437	163	299	Liver	PB001173(180-237) PB003995(241-280) PF00104(281-463)	PF00956(228-299)	-	-	-	1K7L_G:12-288	100	95.85	-	-	-	2	2	-	-	98	1	24
210	GNP_RARG	NM_000966.3	NP_000957.1	RARG1_HUMAN	P13631	454	190	454	NSD1	NM_172349.1	NP_758859.1	NSD1_HUMAN	Q96L73-2	2427	361	793	Brain	PF00104(235-415) PB019610(416-453)	PB072325(361-793)	-	-	-	1EXX_A:13-246	100	88.3	-	-	-	-	-	-	-	98	32	79
211	GNP_RORB	NM_006914.2	NP_008845.2	RORB_HUMAN	Q92753	459	200	459	BICD1	NM_001714.2	NP_001705.2	BICD1_HUMAN	Q96G01	975	645	975	Brain	PB014469(207-266) PF00104(267-449)	PB022377(645-802)	-	-	-	1N4H_A:1-259	98.07	99.62	-	-	-	1	4	-	-	47	1	24
212	GNP_RORB	NM_006914.2	NP_008845.2	RORB_HUMAN	Q92753	459	200	459	BRD8	NM_139199.1	NP_631938.1	BRD8_HUMAN	Q9H0E9	1235	2	616	Brain	PB014469(207-266) PF00104(267-449)	PB057256(32-215) PB053916(594-616)	-	-	-	1N4H_A:1-259	98.07	99.62	-	-	-	1	4	-	-	98	32	79
213	GNP_RORB	NM_006914.2	NP_008845.2	RORB_HUMAN	Q92753	459	200	459	BRD8	NM_139199.1	NP_631938.1	BRD8_HUMAN	Q9H0E9	1235	7	617	Brain	PB014469(207-266) PF00104(267-449)	PB057256(32-215) PB053916(594-617)	-	-	-	1N4H_A:1-259	98.07	99.62	-	-	-	1	4	-	-	98	32	79
214	GNP_RORB	NM_006914.2	NP_008845.2	RORB_HUMAN	Q92753	459	200	459	C10orf118	NM_018017.2	NP_060487.2	CJ118_HUMAN	Q7Z3E2	898	384	696	Brain	PB014469(207-266) PF00104(267-449)	PF00430(405-433) PB000002(462-579) PB041498(650-696) PF05597(665-687)	-	-	-	1N4H_A:1-259	98.07	99.62	-	-	-	1	4	-	-	0	6	0
215	GNP_RORB	NM_006914.2	NP_008845.2	RORB_HUMAN	Q92753	459	200	459	C10orf118	NM_018017.2	NP_060487.2	CJ118_HUMAN	Q7Z3E2	898	277	715	Brain	PB014469(207-266) PF00104(267-449)	PB000002(277-309) PF04296(315-354) PF00038(327-711) PF00261(334-577) PF01920(347-441) PB029038(351-631) PF00430(405-433) PB041498(650-715) PF05597(665-687)	-	-	-	1N4H_A:1-259	98.07	99.62	-	-	-	1	4	-	-	0	6	0
216	GNP_RORB	NM_006914.2	NP_008845.2	RORB_HUMAN	Q92753	459	200	459	CA10	NM_020178.3	NP_064563.1	CAH10_HUMAN	Q9NS85	328	18	328	Brain	PB014469(207-266) PF00104(267-449)	PB038758(18-58) PF00194(63-301)	-	-	-	1N4H_A:1-259	98.07	99.62	1V9I_C:26-257	36.29	75.88	1	4	-	-	1	25	15
217	GNP_RORB	NM_006914.2	NP_008845.2	RORB_HUMAN	Q92753	459	200	459	CDC2L6	NM_015076.3	NP_055891.1	CD2L6_HUMAN	Q9BWU1	502	306	502	Brain	PB014469(207-266) PF00104(267-449)	PF00069(306-335) PB049745(423-467)	-	-	-	1N4H_A:1-259	98.07	99.62	1GOL_:288-346	40.32	31.47	1	4	-	-	0	3	19
218	GNP_RORB	NM_006914.2	NP_008845.2	RORB_HUMAN	Q92753	459	200	459	CREBBP	NM_004380.1	NP_004371.1	CBP_HUMAN	Q92793	2442	4	441	Brain	PB014469(207-266) PF00104(267-449)	PB052313(4-299) PB043870(300-346) PF02135(348-432)	-	-	-	1N4H_A:1-259	98.07	99.62	1R8U_B:1-100	100	22.83	1	4	-	-	98	47	79
219	GNP_RORB	NM_006914.2	NP_008845.2	RORB_HUMAN	Q92753	459	200	459	EIF4ENIF1	NM_019843.2	NP_062817.1	4ET_HUMAN	Q9NRA8	985	466	686	Brain	PB014469(207-266) PF00104(267-449)	PB038197(466-686)	-	-	-	1N4H_A:1-259	98.07	99.62	-	-	-	1	4	-	-	98	6	8
220	GNP_RORB	NM_006914.2	NP_008845.2	RORB_HUMAN	Q92753	459	200	459	GNG11	NM_004126.2	NP_004117.1	GBG11_HUMAN	P61952	73	7	73	Brain	PB014469(207-266) PF00104(267-449)	PF00631(12-66)	-	-	-	1N4H_A:1-259	98.07	99.62	1TBG_H:7-66	78.33	89.55	1	4	-	-	8	3	3
221	GNP_RORB	NM_006914.2	NP_008845.2	RORB_HUMAN	Q92753	459	200	459	GOLGA3	NM_005895.2	NP_005886.2	GOGA3_HUMAN	Q08378	1498	1127	1439	Brain	PB014469(207-266) PF00104(267-449)	PB000002(1264-1371)	-	-	-	1N4H_A:1-259	98.07	99.62	-	-	-	1	4	-	-	72	1	8
222	GNP_RORB	NM_006914.2	NP_008845.2	RORB_HUMAN	Q92753	459	200	459	HECTD1	NM_015382.1	NP_056197.1	HECD1_HUMAN	Q9ULT8	2612	284	568	Brain	PB014469(207-266) PF00104(267-449)	PF00023(395-423) PF00023(426-458) PF00023(459-494)	-	-	-	1N4H_A:1-259	98.07	99.62	1MJ0_A:16-136	36.89	42.11	1	4	-	-	15	3	19
223	GNP_RORB	NM_006914.2	NP_008845.2	RORB_HUMAN	Q92753	459	200	459	HLF	NM_002126.3	NP_002117.1	HLF_HUMAN	Q16534	295	13	253	Brain	PB014469(207-266) PF00104(267-449)	PB054697(13-60) PB005211(61-104) PB054686(105-156) PB004083(157-220) PF07716(224-253)	-	-	-	1N4H_A:1-259	98.07	99.62	-	-	-	1	4	-	-	98	28	79
224	GNP_RORB	NM_006914.2	NP_008845.2	RORB_HUMAN	Q92753	459	200	459	MLL3	NM_021230.1	NP_067053.1	MLL3_HUMAN	Q8NEZ4-2	4025	1771	2222	Brain	PB014469(207-266) PF00104(267-449)	PB059633(2135-2222)	-	-	-	1N4H_A:1-259	98.07	99.62	-	-	-	1	4	-	-	98	35	79
225	GNP_RORB	NM_006914.2	NP_008845.2	RORB_HUMAN	Q92753	459	200	459	NCOA1	NM_003743.4	NP_003734.3	NCOA1_HUMAN	Q15788	1441	905	1061	Brain	PB014469(207-266) PF00104(267-449)	PB008593(905-930) PB062956(931-972) PB012387(973-1061)	-	-	-	1N4H_A:1-259	98.07	99.62	-	-	-	1	4	-	-	98	10	79
226	GNP_RORB	NM_006914.2	NP_008845.2	RORB_HUMAN	Q92753	459	200	459	NCOA1	NM_147223.2	NP_671756.1	NCOA1_HUMAN	Q15788-2	1399	393	747	Brain	PB014469(207-266) PF00104(267-449)	PB007999(393-747)	-	-	-	1N4H_A:1-259	98.07	99.62	2PRG_C:1-88	100	24.79	1	4	-	-	98	10	79
227	GNP_RORB	NM_006914.2	NP_008845.2	RORB_HUMAN	Q92753	459	200	459	NCOA1	NM_147223.2	NP_671756.1	NCOA1_HUMAN	Q15788-2	1399	393	747	Brain	PB014469(207-266) PF00104(267-449)	PB007999(393-747)	-	-	-	1N4H_A:1-259	98.07	99.62	2PRG_C:1-88	100	24.79	1	4	-	-	98	10	79
228	GNP_RORB	NM_006914.2	NP_008845.2	RORB_HUMAN	Q92753	459	200	459	NCOA1	NM_147223.2	NP_671756.1	NCOA1_HUMAN	Q15788-2	1399	636	901	Brain	PB014469(207-266) PF00104(267-449)	PB007999(636-865) PB008593(866-901)	-	-	-	1N4H_A:1-259	98.07	99.62	2PRG_C:14-88	100	28.2	1	4	-	-	98	10	79
229	GNP_RORB	NM_006914.2	NP_008845.2	RORB_HUMAN	Q92753	459	200	459	NCOA1	NM_147223.2	NP_671756.1	NCOA1_HUMAN	Q15788-2	1399	688	1129	Brain	PB014469(207-266) PF00104(267-449)	PB007999(688-865) PB008593(866-930) PB062956(931-972) PB012387(973-1118)	-	-	-	1N4H_A:1-259	98.07	99.62	-	-	-	1	4	-	-	98	10	79
230	GNP_RORB	NM_006914.2	NP_008845.2	RORB_HUMAN	Q92753	459	200	459	NCOA6	NM_014071.2	NP_054790.2	NCOA6_HUMAN	Q14686	2063	724	1217	Brain	PB014469(207-266) PF00104(267-449)	PB113081(1139-1217)	-	-	-	1N4H_A:1-259	98.07	99.62	-	-	-	1	4	-	-	98	10	79
231	GNP_RORB	NM_006914.2	NP_008845.2	RORB_HUMAN	Q92753	459	200	459	NPAS2	NM_002518.3	NP_002509.2	NPAS2_HUMAN	Q99743	824	476	708	Brain	PB014469(207-266) PF00104(267-449)	PB105346(639-708)	-	-	-	1N4H_A:1-259	98.07	99.62	-	-	-	1	4	-	-	98	22	79
232	GNP_RORB	NM_006914.2	NP_008845.2	RORB_HUMAN	Q92753	459	200	459	NPAS2	NM_002518.3	NP_002509.2	NPAS2_HUMAN	Q99743	824	589	720	Brain	PB014469(207-266) PF00104(267-449)	PB105346(639-720)	-	-	-	1N4H_A:1-259	98.07	99.62	-	-	-	1	4	-	-	98	22	79
233	GNP_RORB	NM_006914.2	NP_008845.2	RORB_HUMAN	Q92753	459	200	459	NPAS2	NM_002518.3	NP_002509.2	NPAS2_HUMAN	Q99743	824	605	745	Brain	PB014469(207-266) PF00104(267-449)	PB105346(639-745)	-	-	-	1N4H_A:1-259	98.07	99.62	-	-	-	1	4	-	-	98	22	79
234	GNP_RORB	NM_006914.2	NP_008845.2	RORB_HUMAN	Q92753	459	200	459	NRIP1	NM_003489.2	NP_003480.2	NRIP1_HUMAN	P48552	1158	350	650	Brain	PB014469(207-266) PF00104(267-449)	PB064381(350-650)	-	-	-	1N4H_A:1-259	98.07	99.62	-	-	-	1	4	-	-	98	10	79
235	GNP_RORB	NM_006914.2	NP_008845.2	RORB_HUMAN	Q92753	459	200	459	NRIP1	NM_003489.2	NP_003480.2	NRIP1_HUMAN	P48552	1158	202	663	Brain	PB014469(207-266) PF00104(267-449)	PB064381(202-663)	-	-	-	1N4H_A:1-259	98.07	99.62	1Y8E_B:175-240	31.94	15.15	1	4	-	-	98	10	79
236	GNP_RORB	NM_006914.2	NP_008845.2	RORB_HUMAN	Q92753	459	200	459	NRIP1	NM_003489.2	NP_003480.2	NRIP1_HUMAN	P48552	1158	294	664	Brain	PB014469(207-266) PF00104(267-449)	PB064381(294-664)	-	-	-	1N4H_A:1-259	98.07	99.62	-	-	-	1	4	-	-	98	10	79
237	GNP_RORB	NM_006914.2	NP_008845.2	RORB_HUMAN	Q92753	459	200	459	NRIP1	NM_003489.2	NP_003480.2	NRIP1_HUMAN	P48552	1158	310	611	Brain	PB014469(207-266) PF00104(267-449)	PB064381(310-611)	-	-	-	1N4H_A:1-259	98.07	99.62	-	-	-	1	4	-	-	98	10	79
238	GNP_RORB	NM_006914.2	NP_008845.2	RORB_HUMAN	Q92753	459	200	459	NRIP1	NM_003489.2	NP_003480.2	NRIP1_HUMAN	P48552	1158	632	1067	Brain	PB014469(207-266) PF00104(267-449)	PB064381(632-1067)	-	-	-	1N4H_A:1-259	98.07	99.62	1Z7Q_O:173-224	32.08	12.16	1	4	-	-	98	10	79
239	GNP_RORB	NM_006914.2	NP_008845.2	RORB_HUMAN	Q92753	459	200	459	NRIP1	NM_003489.2	NP_003480.2	NRIP1_HUMAN	P48552	1158	893	1130	Brain	PB014469(207-266) PF00104(267-449)	PB064381(893-1130)	-	-	-	1N4H_A:1-259	98.07	99.62	-	-	-	1	4	-	-	98	10	79
240	GNP_RORB	NM_006914.2	NP_008845.2	RORB_HUMAN	Q92753	459	200	459	NRIP1	NM_003489.2	NP_003480.2	NRIP1_HUMAN	P48552	1158	590	1136	Brain	PB014469(207-266) PF00104(267-449)	PB064381(590-1136)	-	-	-	1N4H_A:1-259	98.07	99.62	-	-	-	1	4	-	-	98	10	79
241	GNP_RORB	NM_006914.2	NP_008845.2	RORB_HUMAN	Q92753	459	200	459	PNRC1	NM_006813.1	NP_006804.1	PNRC1_HUMAN	Q12796	327	181	312	Brain	PB014469(207-266) PF00104(267-449)	PB095108(208-312)	-	-	-	1N4H_A:1-259	98.07	99.62	-	-	-	1	4	-	-	98	6	79
242	GNP_RORB	NM_006914.2	NP_008845.2	RORB_HUMAN	Q92753	459	200	459	PNRC1	NM_006813.1	NP_006804.1	PNRC1_HUMAN	Q12796	327	249	327	Brain	PB014469(207-266) PF00104(267-449)	PB095108(249-326)	-	-	-	1N4H_A:1-259	98.07	99.62	-	-	-	1	4	-	-	98	6	79
243	GNP_RORB	NM_006914.2	NP_008845.2	RORB_HUMAN	Q92753	459	200	459	PPARBP	NM_004774.2	NP_004765.2	PPRB_HUMAN	Q15648	1581	511	736	Brain	PB014469(207-266) PF00104(267-449)	PB095928(511-559)	-	-	-	1N4H_A:1-259	98.07	99.62	-	-	-	1	4	-	-	98	20	79
244	GNP_RORB	NM_006914.2	NP_008845.2	RORB_HUMAN	Q92753	459	200	459	PSMC5	NM_002805.4	NP_002796.4	PRS8_HUMAN	P62195	406	105	394	Brain	PB014469(207-266) PF00104(267-449)	PF00004(185-372)	-	-	-	1N4H_A:1-259	98.07	99.62	1IY2_A:30-278	44.4	86.21	1	4	-	-	98	8	79
245	GNP_RORB	NM_006914.2	NP_008845.2	RORB_HUMAN	Q92753	459	200	459	PSMC5	NM_002805.4	NP_002796.4	PRS8_HUMAN	P62195	406	63	406	Brain	PB014469(207-266) PF00104(267-449)	PF00004(185-372)	-	-	-	1N4H_A:1-259	98.07	99.62	1IY2_A:30-278	44.4	72.67	1	4	-	-	98	8	79
246	GNP_RORB	NM_006914.2	NP_008845.2	RORB_HUMAN	Q92753	459	200	459	SEPT7	NM_001011553.1	NP_001011553.1	SEPT7_HUMAN	Q16181	417	211	393	Brain	PB014469(207-266) PF00104(267-449)	PF00735(211-303)	-	-	-	1N4H_A:1-259	98.07	99.62	1I84_V:852-927	30	42.62	1	4	-	-	98	6	15
247	GNP_RORB	NM_006914.2	NP_008845.2	RORB_HUMAN	Q92753	459	200	459	SEPT7	NM_001011553.1	NP_001011553.1	SEPT7_HUMAN	Q16181	417	259	393	Brain	PB014469(207-266) PF00104(267-449)	PF00735(259-303)	-	-	-	1N4H_A:1-259	98.07	99.62	1I84_V:852-927	30	57.78	1	4	-	-	98	6	15
248	GNP_RORB	NM_006914.2	NP_008845.2	RORB_HUMAN	Q92753	459	200	459	TNIP1	NM_006058.2	NP_006049.2	NAF1_HUMAN	Q15025	636	226	541	Brain	PB014469(207-266) PF00104(267-449)	PB108604(226-329) PB106539(530-541)	-	-	-	1N4H_A:1-259	98.07	99.62	-	-	-	1	4	-	-	98	6	21
249	GNP_RORC	NM_005060.3	NP_005051.2	RORG_HUMAN	P51449	518	250	518	TNIP1	NM_006058.2	NP_006049.2	NAF1_HUMAN	Q15025	636	227	411	Liver	PB067502(250-265) PB014469(266-321) PF00104(325-505)	PB108604(227-329)	-	-	-	1S0X_A:11-263	52.17	93.31	1I84_V:860-964	30.48	51.35	-	-	-	-	98	3	21
250	GNP_RXRB	NM_021976.3	NP_068811.1	RXRB_HUMAN	P28702	533	320	533	FKBP8	NM_012181.3	NP_036313.3	FKBP8_HUMAN	Q14318	413	38	258	Brain	PF00104(344-525)	PF00254(111-202)	-	-	-	1UHL_A:36-236	100	93.93	2AWG_A:6-118	99.12	51.58	2	3	-	-	0	3	19
251	GNP_RXRB	NM_021976.3	NP_068811.1	RXRB_HUMAN	P28702	533	320	533	MYO18A	NM_078471.3	NP_510880.2	MY18A_HUMAN	Q92614	2054	884	1135	Brain	PF00104(344-525)	PB017775(884-1085) PF00063(1086-1135)	-	-	-	1UHL_A:36-236	100	93.93	-	-	-	2	3	-	-	47	6	20
252	GNP_RXRB	NM_021976.3	NP_068811.1	RXRB_HUMAN	P28702	533	320	533	PPARD	NM_006238.2	NP_006229.1	PPARB_HUMAN	Q03181	441	9	441	Brain	PF00104(344-525)	PF00105(72-146) PB001173(147-207) PB003995(213-253) PF00104(254-436)	PF00104/PF00104	-	-	1UHL_A:36-236	100	93.93	1Y0S_B:1-272	100	62.82	2	3	-	-	98	68	79
253	GNP_RXRB	NM_021976.3	NP_068811.1	RXRB_HUMAN	P28702	533	320	533	PPL	NM_002705.3	NP_002696.3	PEPL_HUMAN	O60437	1756	598	992	Brain	PF00104(344-525)	PB102374(598-653) PB034117(654-881) PB000002(890-984)	-	-	-	1UHL_A:36-236	100	93.93	-	-	-	2	3	-	-	47	6	3
254	GNP_SOX5	NM_006940.4	NP_008871.3	SOX5_HUMAN	P35711	763	185	490	KIAA0802	NM_015210.1	NP_056025.1	Q6ZMQ9_HUMAN	Q6ZMQ9	1586	92	200	Brain	PB009313(185-302) PB050971(303-331) PB019773(332-388) PB010146(389-490)	PF08606(164-181)	-	-	-	-	-	-	-	-	-	-	-	-	-	0	0	0
255	GNP_SOX6	NM_033326.1	NP_201583.1	SOX6_HUMAN	P35712-3	808	1	310	BHLHB2	NM_003670.1	NP_003661.1	BHLH2_HUMAN	O14503	412	271	389	Brain	PB037382(1-79) PB016533(80-150) PB009313(153-310)	PB048102(279-389)	-	-	-	-	-	-	-	-	-	-	-	-	-	98	20	79
256	GNP_SOX6	NM_033326.1	NP_201583.1	SOX6_HUMAN	P35712-3	808	1	310	BHLHB2	NM_003670.1	NP_003661.1	BHLH2_HUMAN	O14503	412	242	412	Brain	PB037382(1-79) PB016533(80-150) PB009313(153-310)	PB022491(242-278) PB048102(279-412)	-	-	-	-	-	-	-	-	-	-	-	-	-	98	20	79
257	GNP_SOX6	NM_033326.1	NP_201583.1	SOX6_HUMAN	P35712-3	808	1	310	BRUNOL4	BC001946.1	AAH01946.2	Q9BQ96_HUMAN	Q9BQ96	484	255	484	Brain	PB037382(1-79) PB016533(80-150) PB009313(153-310)	PF00076(441-472)	-	-	-	-	-	-	2CPZ_A:20-109	61.11	30.43	-	-	-	-	0	6	5
258	GNP_SOX6	NM_033326.1	NP_201583.1	SOX6_HUMAN	P35712-3	808	1	310	BRUNOL4	BC045711.1	AAH45711.1	Q86XB9_HUMAN	Q86XB9	448	181	448	Brain	PB037382(1-79) PB016533(80-150) PB009313(153-310)	PF00076(181-215) PF00076(407-436)	-	-	-	-	-	-	1X5S_A:34-96	30.16	23.51	-	-	-	-	98	6	28
259	GNP_SOX6	NM_033326.1	NP_201583.1	SOX6_HUMAN	P35712-3	808	1	310	C13orf23	NM_170719.1	NP_733837.1	Q6P2S2_HUMAN	Q6P2S2	810	385	639	Brain	PB037382(1-79) PB016533(80-150) PB009313(153-310)	PB124264(385-639)	-	-	-	-	-	-	1PKQ_F:2-51	46.3	21.18	-	-	-	-	0	0	0
260	GNP_SOX6	NM_033326.1	NP_201583.1	SOX6_HUMAN	P35712-3	808	1	310	D2S448	XM_056455.5	XP_056455.4	Q92626_HUMAN	Q92626	1562	1320	1496	Brain	PB037382(1-79) PB016533(80-150) PB009313(153-310)	PF03098(1320-1375)	-	-	-	-	-	-	1DNU_D:389-465	41.56	43.5	-	-	-	-	0	3	3
261	GNP_SOX6	NM_033326.1	NP_201583.1	SOX6_HUMAN	P35712-3	808	1	310	DKFZP564D0478	NM_032125.1	NP_115501.1	Q9H0R3_HUMAN	Q9H0R3	188	6	144	Brain	PB037382(1-79) PB016533(80-150) PB009313(153-310)	PB047502(6-23) PF05608(24-144)	-	-	-	-	-	-	-	-	-	-	-	-	-	0	3	0
262	GNP_SOX6	NM_033326.1	NP_201583.1	SOX6_HUMAN	P35712-3	808	1	310	HECTD1	NM_015382.1	NP_056197.1	HECD1_HUMAN	Q9ULT8	2612	284	568	Brain	PB037382(1-79) PB016533(80-150) PB009313(153-310)	PF00023(395-423) PF00023(426-458) PF00023(459-494)	-	-	-	-	-	-	1MJ0_A:16-136	36.89	42.11	-	-	-	-	15	3	28
263	GNP_SOX6	NM_033326.1	NP_201583.1	SOX6_HUMAN	P35712-3	808	1	310	HIPK1	NM_181358.1	NP_852003.1	HIPK1_HUMAN	Q86Z02-4	816	383	654	Brain	PB037382(1-79) PB016533(80-150) PB009313(153-310)	PB009664(383-611) PB106884(612-636)	-	-	-	-	-	-	-	-	-	-	-	-	-	98	3	88
264	GNP_SOX6	NM_033326.1	NP_201583.1	SOX6_HUMAN	P35712-3	808	1	310	HIPK2	AF326592.1	AAL37371.1	HIPK2_HUMAN	Q9H2X6-3	1171	418	859	Brain	PB037382(1-79) PB016533(80-150) PB009313(153-310)	PF00069(418-527) PB025648(540-594) PB021754(600-642) PB009664(643-859)	-	-	-	-	-	-	1ZZ2_A:250-312	36.11	16.29	-	-	-	-	98	5	88
265	GNP_SOX6	NM_033326.1	NP_201583.1	SOX6_HUMAN	P35712-3	808	1	310	HIPK2	AF326592.1	AAL37371.1	HIPK2_HUMAN	Q9H2X6-3	1171	520	878	Brain	PB037382(1-79) PB016533(80-150) PB009313(153-310)	PB025648(540-594) PB021754(600-642) PB009664(643-878)	-	-	-	-	-	-	-	-	-	-	-	-	-	98	5	88
266	GNP_SOX6	NM_033326.1	NP_201583.1	SOX6_HUMAN	P35712-3	808	1	310	HIPK2	AF326592.1	AAL37371.1	HIPK2_HUMAN	Q9H2X6-3	1171	510	878	Brain	PB037382(1-79) PB016533(80-150) PB009313(153-310)	PF00069(510-527) PB025648(540-594) PB021754(600-642) PB009664(643-878)	-	-	-	-	-	-	-	-	-	-	-	-	-	98	5	88
267	GNP_SOX6	NM_033326.1	NP_201583.1	SOX6_HUMAN	P35712-3	808	1	310	HIPK2	AF326592.1	AAL37371.1	HIPK2_HUMAN	Q9H2X6-3	1171	534	880	Brain	PB037382(1-79) PB016533(80-150) PB009313(153-310)	PB025648(540-594) PB021754(600-642) PB009664(643-880)	-	-	-	-	-	-	-	-	-	-	-	-	-	98	5	88
268	GNP_SOX6	NM_033326.1	NP_201583.1	SOX6_HUMAN	P35712-3	808	1	310	HIPK2	AF326592.1	AAL37371.1	HIPK2_HUMAN	Q9H2X6-3	1171	472	929	Brain	PB037382(1-79) PB016533(80-150) PB009313(153-310)	PF00069(472-527) PB025648(540-594) PB021754(600-642) PB009664(643-929)	-	-	-	-	-	-	-	-	-	-	-	-	-	98	5	88
269	GNP_SOX6	NM_033326.1	NP_201583.1	SOX6_HUMAN	P35712-3	808	1	310	HIPK2	AF326592.1	AAL37371.1	HIPK2_HUMAN	Q9H2X6-3	1171	440	950	Brain	PB037382(1-79) PB016533(80-150) PB009313(153-310)	PF00069(440-527) PB025648(540-594) PB021754(600-642) PB009664(643-950)	-	-	-	-	-	-	1ZZ2_A:250-312	36.11	14.09	-	-	-	-	98	5	88
270	GNP_SOX6	NM_033326.1	NP_201583.1	SOX6_HUMAN	P35712-3	808	1	310	HIPK2	NM_022740.2	NP_073577.2	HIPK2_HUMAN	Q9H2X6	815	177	548	Brain	PB037382(1-79) PB016533(80-150) PB009313(153-310)	PB025648(177-211) PB076226(212-243) PB021754(244-286) PB009664(287-548)	-	-	-	-	-	-	-	-	-	-	-	-	-	98	5	88
271	GNP_SOX6	NM_033326.1	NP_201583.1	SOX6_HUMAN	P35712-3	808	1	310	HIPK2	NM_022740.2	NP_073577.2	HIPK2_HUMAN	Q9H2X6	815	355	653	Brain	PB037382(1-79) PB016533(80-150) PB009313(153-310)	PB009664(355-605) PB018836(637-653)	-	-	-	-	-	-	-	-	-	-	-	-	-	98	5	88
272	GNP_SOX6	NM_033326.1	NP_201583.1	SOX6_HUMAN	P35712-3	808	1	310	HIPK2	NM_022740.2	NP_073577.2	HIPK2_HUMAN	Q9H2X6	815	396	658	Brain	PB037382(1-79) PB016533(80-150) PB009313(153-310)	PB009664(396-605) PB018836(637-658)	-	-	-	-	-	-	-	-	-	-	-	-	-	98	5	88
273	GNP_SOX6	NM_033326.1	NP_201583.1	SOX6_HUMAN	P35712-3	808	1	310	HIPK2	NM_022740.2	NP_073577.2	HIPK2_HUMAN	Q9H2X6	815	332	660	Brain	PB037382(1-79) PB016533(80-150) PB009313(153-310)	PB009664(332-605) PB018836(637-660)	-	-	-	-	-	-	-	-	-	-	-	-	-	98	5	88
274	GNP_SOX6	NM_033326.1	NP_201583.1	SOX6_HUMAN	P35712-3	808	1	310	HIPK2	NM_022740.2	NP_073577.2	HIPK2_HUMAN	Q9H2X6	815	261	595	Brain	PB037382(1-79) PB016533(80-150) PB009313(153-310)	PB021754(261-286) PB009664(287-595)	-	-	-	-	-	-	-	-	-	-	-	-	-	98	5	88
275	GNP_SOX6	NM_033326.1	NP_201583.1	SOX6_HUMAN	P35712-3	808	1	310	KIAA0802	NM_015210.1	NP_056025.1	Q6ZMQ9_HUMAN	Q6ZMQ9	1586	92	200	Brain	PB037382(1-79) PB016533(80-150) PB009313(153-310)	PF08606(164-181)	-	-	-	-	-	-	-	-	-	-	-	-	-	0	0	0
276	GNP_SOX6	NM_033326.1	NP_201583.1	SOX6_HUMAN	P35712-3	808	1	310	LOC339162	XM_290734.5	XP_290734.5	-	-	312	144	297	Brain	PB037382(1-79) PB016533(80-150) PB009313(153-310)	PF00076(144-170) PB006442(175-297)	-	-	-	-	-	-	-	-	-	-	-	-	-	0	0	0
277	GNP_SOX6	NM_033326.1	NP_201583.1	SOX6_HUMAN	P35712-3	808	1	310	LOC64744	NM_022733.1	NP_073570.1	SMP1L_HUMAN	Q8WU79	429	48	429	Brain	PB037382(1-79) PB016533(80-150) PB009313(153-310)	PF01412(48-131) PB091007(132-153) PB044550(154-278) PB091009(279-308)	-	-	-	-	-	-	2CRR_A:52-131	83.75	20.94	-	-	-	-	0	3	3
278	GNP_SOX6	NM_033326.1	NP_201583.1	SOX6_HUMAN	P35712-3	808	1	310	PIAS1	NM_016166.1	NP_057250.1	PIAS1_HUMAN	O75925	651	364	650	Brain	PB037382(1-79) PB016533(80-150) PB009313(153-310)	PF02891(364-383) PB009451(390-421) PB105150(422-449) PB018000(450-542) PB063111(543-650)	-	-	-	-	-	-	-	-	-	-	-	-	-	98	12	88
279	GNP_SOX6	NM_033326.1	NP_201583.1	SOX6_HUMAN	P35712-3	808	1	310	PIAS3	NM_006099.2	NP_006090.1	PIAS3_HUMAN	Q9Y6X2	619	350	619	Brain	PB037382(1-79) PB016533(80-150) PB009313(153-310)	PF02891(350-366)	-	-	-	-	-	-	-	-	-	-	-	-	-	98	12	88
280	GNP_SOX6	NM_033326.1	NP_201583.1	SOX6_HUMAN	P35712-3	808	1	310	PIAS3	NM_006099.2	NP_006090.1	PIAS3_HUMAN	Q9Y6X2	619	348	619	Brain	PB037382(1-79) PB016533(80-150) PB009313(153-310)	PF02891(348-366)	-	-	-	-	-	-	-	-	-	-	-	-	-	98	12	88
281	GNP_SOX6	NM_033326.1	NP_201583.1	SOX6_HUMAN	P35712-3	808	1	310	RBM24	NM_153020.1	NP_694565.1	Q96NI3_HUMAN	Q96NI3	191	12	191	Brain	PB037382(1-79) PB016533(80-150) PB009313(153-310)	PB017156(42-108)	-	-	-	-	-	-	-	-	-	-	-	-	-	0	0	0
282	GNP_SOX6	NM_033326.1	NP_201583.1	SOX6_HUMAN	P35712-3	808	1	310	RBM9	NM_014309.1	NP_055124.1	RBM9_HUMAN	O43251-4	367	170	367	Brain	PB037382(1-79) PB016533(80-150) PB009313(153-310)	PF00076(170-183) PB006442(188-224) PB019314(225-251)	-	-	-	-	-	-	-	-	-	-	-	-	-	98	8	73
283	GNP_SOX6	NM_033326.1	NP_201583.1	SOX6_HUMAN	P35712-3	808	1	310	TOLLIP	NM_019009.2	NP_061882.2	TOLIP_HUMAN	Q9H0E2	274	165	273	Brain	PB037382(1-79) PB016533(80-150) PB009313(153-310)	PB016909(165-205) PB034440(206-228) PF02845(229-271)	-	-	-	-	-	-	-	-	-	-	-	-	-	27	3	15
284	GNP_SOX6	NM_033326.1	NP_201583.1	SOX6_HUMAN	P35712-3	808	1	310	ZHX1	NM_007222.2	NP_009153.2	ZHX1_HUMAN	Q9UKY1	873	280	638	Brain	PB037382(1-79) PB016533(80-150) PB009313(153-310)	PB005725(293-354) PB060008(355-399) PF00046(468-521)	-	-	-	-	-	-	1WJH_A:8-70	35.38	18.11	-	-	-	-	98	20	79
285	GNP_SOX6	NM_033326.1	NP_201583.1	SOX6_HUMAN	P35712-3	808	1	310	ZNF318	NM_014345.1	NP_055160.1	ZN318_HUMAN	Q5VUA4	2099	745	998	Brain	PB037382(1-79) PB016533(80-150) PB009313(153-310)	PB031314(859-952) PB124622(953-985) PB106720(989-998)	-	-	-	-	-	-	-	-	-	-	-	-	-	98	6	79
286	GNP_HES6	BC007939	AAH07939.1	HES6_HUMAN	Q96HZ4	224	1	224	RALBP1	NM_006788.3	NP_006779.1	RBP1_HUMAN	Q15311	655	397	655	Liver	PF00010(26-78) PF07527(94-138)	PB023846(397-493)	-	-	-	1AM9_D:1-49	33.33	22.77	1I84_V:1043-1098	32.14	21.62	-	-	-	-	8	6	10
287	GNP_SSRP1	BC005116	AAH05116.1	SSRP1_HUMAN	Q08945	709	1	200	UBC	NM_021009.2	NP_066289.1	UBIQ_HUMAN	P62988	685	399	482	Macrophage	PB030220(1-109)	PF00240(399-454) PF00240(462-482)	-	-	-	-	-	-	2D3G_B:19-76	100	69.05	-	-	-	-	98	6	64
288	GNP_SSRP1	BC005116	AAH05116.1	SSRP1_HUMAN	Q08945	709	1	200	UBC	NM_021009.2	NP_066289.1	UBIQ_HUMAN	P62988	685	398	485	Macrophage	PB030220(1-109)	PF00240(398-454) PF00240(462-485)	-	-	-	-	-	-	2D3G_B:18-76	100	67.05	-	-	-	-	98	6	64
289	GNP_FHX	NM_018416.2	NP_060886.1	FOXJ2_HUMAN	Q9P0K8	574	190	410	MAGEA10	NM_001011543.1	NP_001011543.1	MAGAA_HUMAN	P43363	369	112	369	Breast_cancer/Prostate_cancer	PB066785(190-290) PB075025(326-410)	PF01454(112-256) PB000355(268-309) PB000956(311-369)	-	-	-	-	-	-	1O5W_D:352-409	36.21	20.16	-	-	-	-	0	0	0
290	GNP_FHX	NM_018416.2	NP_060886.1	FOXJ2_HUMAN	Q9P0K8	574	190	410	PSMD11	NM_002815.2	NP_002806.2	PSD11_HUMAN	O00231	422	8	392	Breast_cancer/Prostate_cancer	PB066785(190-290) PB075025(326-410)	PF01399(285-389)	-	-	-	-	-	-	-	-	-	-	-	-	-	27	3	0
291	GNP_FHX	NM_018416.2	NP_060886.1	FOXJ2_HUMAN	Q9P0K8	574	190	410	PSMD11	NM_002815.2	NP_002806.2	PSD11_HUMAN	O00231	422	21	373	Breast_cancer/Prostate_cancer	PB066785(190-290) PB075025(326-410)	PF01399(285-373)	-	-	-	-	-	-	1ELR_A:59-113	33.93	15.3	-	-	-	-	27	3	0
292	GNP_FHX	NM_018416.2	NP_060886.1	FOXJ2_HUMAN	Q9P0K8	574	190	410	PSMD11	NM_002815.2	NP_002806.2	PSD11_HUMAN	O00231	422	9	283	Breast_cancer/Prostate_cancer	PB066785(190-290) PB075025(326-410)	PB009228(23-121) PB012260(122-200) PB008028(203-283)	-	-	-	-	-	-	1ELR_A:59-113	33.93	19.64	-	-	-	-	27	3	0
293	GNP_FHX	NM_018416.2	NP_060886.1	FOXJ2_HUMAN	Q9P0K8	574	190	410	PSMD11	NM_002815.2	NP_002806.2	PSD11_HUMAN	O00231	422	7	186	Breast_cancer/Prostate_cancer	PB066785(190-290) PB075025(326-410)	PB009228(23-121) PB012260(122-186)	-	-	-	-	-	-	1ELR_A:59-113	33.93	30	-	-	-	-	27	3	0
294	GNP_LHX2	NM_004789.3	NP_004780.3	LHX2_HUMAN	P50458	406	200	406	AKAP9	NM_005751.3	NP_005742.4	AKAP9_HUMAN	Q99996-2	3907	3016	3382	Brain	PB014609(207-266) PF00046(267-323)	PB096330(3016-3125) PB118246(3279-3344) PB000002(3345-3382)	-	-	-	1BW5_:2-60	45.76	28.5	-	-	-	-	-	-	-	47	3	8
295	GNP_LHX2	NM_004789.3	NP_004780.3	LHX2_HUMAN	P50458	406	200	406	YWHAZ	NM_003406.2	NP_003397.1	1433Z_HUMAN	P63104	245	1	209	Brain	PB014609(207-266) PF00046(267-323)	PF00244(3-209)	-	-	PF00046/PF00244	1BW5_:2-60	45.76	28.5	1QJA_B:1-209	100	100	-	-	1	3	0	3	0
296	GNP_NR1H2	NM_007121.1	NP_009052.1	NR1H2_HUMAN	P55055	461	160	461	CCT2	NM_006431.2	NP_006422.1	TCPB_HUMAN	P78371	535	271	353	Breast_cancer/Prostate_cancer	PB002029(206-275) PF00104(276-456)	PF00118(271-353)	-	-	-	1UPW_A:16-257	100	80.13	-	-	-	-	-	-	-	27	3	31
297	GNP_NR1H2	NM_007121.1	NP_009052.1	NR1H2_HUMAN	P55055	461	160	461	G6PD	NM_000402.2	NP_000393.2	G6PD_HUMAN	P11413	515	251	342	Breast_cancer/Prostate_cancer	PB002029(206-275) PF00104(276-456)	PF02781(251-342)	-	-	-	1UPW_A:16-257	100	80.13	2BHL_B:225-316	100	100	-	-	6	4	1	1	24
298	GNP_NR1H2	NM_007121.1	NP_009052.1	NR1H2_HUMAN	P55055	461	160	461	NARG1	NM_057175.3	NP_476516.1	NARG1_HUMAN	Q9BXJ9	866	729	846	Breast_cancer/Prostate_cancer	PB002029(206-275) PF00104(276-456)	PB008296(729-846)	-	-	-	1UPW_A:16-257	100	80.13	1DK5_B:55-112	30	50.85	-	-	-	-	98	3	79
299	GNP_NR1H2	NM_007121.1	NP_009052.1	NR1H2_HUMAN	P55055	461	160	461	USP14	NM_005151.2	NP_005142.1	UBP14_HUMAN	P54578	494	100	268	Breast_cancer/Prostate_cancer	PB002029(206-275) PF00104(276-456)	PF00443(102-268)	-	-	-	1UPW_A:16-257	100	80.13	2AYO_A:10-178	100	100	-	-	4	5	0	1	19
300	GNP_NR2F1	NM_005654.3	NP_005645.1	COT1_HUMAN	P10589	423	150	423	EEF1D	NM_032378.2	NP_115754.2	EF1D_HUMAN	P29692	647	365	534	Breast_cancer/Prostate_cancer	PF00105(150-159) PF08420(160-222) PF00104(224-406)	PB009456(372-498) PF00170(445-480) PF08597(508-526)	-	-	-	1LBD_:21-275	37.98	93.43	1Q2L_A:108-172	32.31	37.06	-	-	-	-	27	8	31
301	GNP_NR4A2	NM_006186.2	NP_006177.1	NR4A2_HUMAN	P43354	598	120	400	FHL2	NM_001450.3	NP_001441.3	FHL2_HUMAN	Q14192	372	29	372	Brain	PB007634(120-260) PF00105(261-336)	PF00412(133-191) PF00412(194-252) PF00412(255-311) PF00412(314-368)	-	-	-	1CIT_A:1-85	92.94	30.25	1X4K_A:5-66	98.39	18.02	-	-	-	-	98	29	86
302	GNP_NR4A2	NM_006186.2	NP_006177.1	NR4A2_HUMAN	P43354	598	120	400	SOCS7	NM_014598.1	NP_055413.1	SOCS7_HUMAN	O14512	581	233	568	Brain	PB007634(120-260) PF00105(261-336)	PF00017(400-478) PF07525(515-551)	-	-	-	1CIT_A:1-85	92.94	30.25	1OO4_A:8-111	31.09	35.12	-	-	-	-	1	3	27
303	GNP_PFDN1	NM_002622.3	NP_002613.2	PFD1_HUMAN	O60925	122	1	80	MYO6	NM_004999.2	NP_004990.2	MYO6_HUMAN	Q9UM54	1285	1095	1285	Brain	PF01920(14-80)	PB011144(1095-1261)	-	-	-	-	-	-	2BD0_D:23-92	31.43	32.46	-	-	-	-	0	6	8
304	GNP_SCAND1	NM_016558.2	NP_057642.1	SCND1_HUMAN	P57086	179	1	179	TPM2	NM_213674.1	NP_998839.1	TPM2_HUMAN	P07951-2	284	70	229	Breast_cancer/Prostate_cancer	PF02023(102-175)	PF00261(70-229)	-	-	-	1Y7Q_B:8-75	59.42	38.55	2TMA_B:70-228	81.76	99.38	-	-	-	-	47	6	0
305	GNP_SCAND1	NM_016558.2	NP_057642.1	SCND1_HUMAN	P57086	179	1	179	ZNF24	NM_006965.1	NP_008896.1	ZNF24_HUMAN	P17028	368	3	355	Breast_cancer/Prostate_cancer	PF02023(102-175)	PF02023(46-141) PB062336(142-189) PB099361(190-250) PF00096(251-273) PF00096(279-301) PF00096(307-329) PF00096(335-355)	-	-	-	1Y7Q_B:8-75	59.42	38.55	1X6E_A:8-66	100	16.71	-	-	-	-	98	23	79
306	GNP_SCAND1	NM_016558.2	NP_057642.1	SCND1_HUMAN	P57086	179	1	179	ZNF38	NM_145914.2	NP_666019.1	ZFP38_HUMAN	Q9Y5A6	473	76	236	Breast_cancer/Prostate_cancer	PF02023(102-175)	PF02023(76-134) PB050935(135-236)	-	-	-	1Y7Q_B:8-75	59.42	38.55	1Y7Q_B:43-97	63.64	34.16	-	-	-	-	98	20	79
307	GNP_SCAND1	NM_016558.2	NP_057642.1	SCND1_HUMAN	P57086	179	1	179	ZNF394	NM_032164.2	NP_115540.2	ZN394_HUMAN	Q53GI3	561	47	215	Breast_cancer/Prostate_cancer	PF02023(102-175)	PF02023(58-153) PF01352(155-197)	-	-	-	1Y7Q_B:8-75	59.42	38.55	1Y7Q_B:6-82	68.83	45.56	-	-	-	-	98	20	79
308	GNP_STAT1	NM_007315.2	NP_009330.1	STAT1_HUMAN	P42224	750	1	240	BAP1	NM_004656.2	NP_004647.1	BAP1_HUMAN	Q92560	729	258	406	Breast_cancer/Prostate_cancer	PF02865(2-122) PF01017(136-240)	PB071789(258-406)	-	-	-	1YVL_B:1-240	100	100	-	-	-	6	10	-	-	98	1	69
309	GNP_STAT1	NM_007315.2	NP_009330.1	STAT1_HUMAN	P42224	750	1	240	BZW1	NM_014670.2	NP_055485.2	Q9BUY0_HUMAN	Q9BUY0	353	4	212	Breast_cancer/Prostate_cancer	PF02865(2-122) PF01017(136-240)	PB004661(5-183)	-	-	-	1YVL_B:1-240	100	100	-	-	-	6	10	-	-	0	6	60
310	GNP_STAT1	NM_007315.2	NP_009330.1	STAT1_HUMAN	P42224	750	1	240	GAS7	NM_201433.1	NP_958839.1	GAS7_HUMAN	O60861	476	231	367	Breast_cancer/Prostate_cancer	PF02865(2-122) PF01017(136-240)	PF00611(231-296) PB040267(317-367)	-	-	-	1YVL_B:1-240	100	100	-	-	-	6	10	-	-	0	20	35
311	GNP_STAT1	NM_007315.2	NP_009330.1	STAT1_HUMAN	P42224	750	1	240	GCC1	NM_024523.5	NP_078799.2	GCC1_HUMAN	Q96CN9	775	439	670	Breast_cancer/Prostate_cancer	PF02865(2-122) PF01017(136-240)	PB045127(439-481) PB000002(482-585) PB122639(586-655)	-	-	-	1YVL_B:1-240	100	100	-	-	-	6	10	-	-	1	13	0
312	GNP_STAT1	NM_007315.2	NP_009330.1	STAT1_HUMAN	P42224	750	1	240	PCNT2	NM_006031.3	NP_006022.2	PCNT_HUMAN	O95613	3336	2858	2998	Breast_cancer/Prostate_cancer	PF02865(2-122) PF01017(136-240)	no_domain(2858-2998)	-	-	-	1YVL_B:1-240	100	100	-	-	-	6	10	-	-	0	6	12
313	GNP_STAT1	NM_007315.2	NP_009330.1	STAT1_HUMAN	P42224	750	1	240	PPP5C	NM_006247.2	NP_006238.1	PPP5_HUMAN	P53041	499	12	233	Breast_cancer/Prostate_cancer	PF02865(2-122) PF01017(136-240)	PB056794(12-27) PF00515(28-61) PF00515(62-95) PF00515(96-129) PF08321(135-229)	-	-	-	1YVL_B:1-240	100	100	1WAO_4:1-211	100	95.05	6	10	5	3	113	16	116
314	GNP_STAT1	NM_007315.2	NP_009330.1	STAT1_HUMAN	P42224	750	1	240	SPAG5	NM_006461.2	NP_006452.2	SPAG5_HUMAN	Q96R06	1191	387	565	Breast_cancer/Prostate_cancer	PF02865(2-122) PF01017(136-240)	no_domain(387-565)	-	-	-	1YVL_B:1-240	100	100	-	-	-	6	10	-	-	47	0	28
315	GNP_STAT1	NM_007315.2	NP_009330.1	STAT1_HUMAN	P42224	750	1	240	STAT6	NM_003153.3	NP_003144.3	STAT6_HUMAN	P42226	847	132	255	Breast_cancer/Prostate_cancer	PF02865(2-122) PF01017(136-240)	PF01017(132-255)	-	PF02865/PF01017 PF01017/PF01017	-	1YVL_B:1-240	100	100	1Y1U_C:70-169	36	79.03	6	10	-	-	98	38	99
316	GNP_TADA3L	NM_006354.2	NP_006345.1	TAD3L_HUMAN	O75528	432	230	432	PSCD1	NM_004762.1	NP_004753.1	CYH1_HUMAN	Q15438	398	85	272	Breast_cancer/Prostate_cancer	PB059042(230-432)	PF01369(85-244) PF00169(261-272)	-	-	-	1I84_V:1020-1111	31.52	42.36	1BC9_:29-192	100	87.23	-	-	-	-	27	6	13
317	GNP_TADA3L	NM_006354.2	NP_006345.1	TAD3L_HUMAN	O75528	432	230	432	CIT	NM_007174.1	NP_009105.1	CTRO_HUMAN	O14578	2027	851	1165	Breast_cancer/Prostate_cancer	PB059042(230-432)	PB000002(851-900) PB054402(905-948) PB000002(949-1044)	-	-	-	1I84_V:1020-1111	31.52	42.36	1I84_V:850-918	30.43	21.9	-	-	-	-	0	6	3
318	GNP_TADA3L	NM_006354.2	NP_006345.1	TAD3L_HUMAN	O75528	432	230	432	DDEF2	NM_003887.1	NP_003878.1	DDEF2_HUMAN	O43150	1006	120	406	Breast_cancer/Prostate_cancer	PB059042(230-432)	PB014822(120-231) PB034177(232-305) PF00169(306-397)	-	-	-	1I84_V:1020-1111	31.52	42.36	1HSL_B:31-103	31.58	25.44	-	-	-	-	0	0	0
319	GNP_TADA3L	NM_006354.2	NP_006345.1	TAD3L_HUMAN	O75528	432	230	432	DKFZP434I116	NM_015496.3	NP_056311.2	Q69YN4_HUMAN	Q69YN4	1812	1325	1676	Breast_cancer/Prostate_cancer	PB059042(230-432)	PB052508(1325-1430)	-	-	-	1I84_V:1020-1111	31.52	42.36	-	-	-	-	-	-	-	27	6	13
320	GNP_TADA3L	NM_006354.2	NP_006345.1	TAD3L_HUMAN	O75528	432	230	432	PSCD1	NM_004762.1	NP_004753.1	CYH1_HUMAN	Q15438	398	22	277	Breast_cancer/Prostate_cancer	PB059042(230-432)	PB012215(22-58) PF01369(59-244) PF00169(261-277)	-	-	-	1I84_V:1020-1111	31.52	42.36	1BC9_:2-192	100	74.61	-	-	-	-	15	3	23
321	GNP_TADA3L	NM_006354.2	NP_006345.1	TAD3L_HUMAN	O75528	432	230	432	RBBP8	NM_002894.2	NP_002885.1	RBBP8_HUMAN	Q99708	897	46	143	Breast_cancer/Prostate_cancer	PB059042(230-432)	PB000002(54-143)	-	-	-	1I84_V:1020-1111	31.52	42.36	-	-	-	-	-	-	-	98	0	111
322	GNP_TADA3L	NM_006354.2	NP_006345.1	TAD3L_HUMAN	O75528	432	230	432	TPM4	NM_003290.1	NP_003281.1	TPM4_HUMAN	P67936	248	133	248	Breast_cancer/Prostate_cancer	PB059042(230-432)	PF00261(133-248)	-	-	-	1I84_V:1020-1111	31.52	42.36	1C1G_D:185-284	67	86.21	-	-	-	-	47	6	0
323	GNP_TADA3L	NM_006354.2	NP_006345.1	TAD3L_HUMAN	O75528	432	230	432	TUBGCP3	NM_006322.3	NP_006313.1	GCP3_HUMAN	Q96CW5	907	652	807	Breast_cancer/Prostate_cancer	PB059042(230-432)	PF04130(652-735) PB061315(770-807)	-	-	-	1I84_V:1020-1111	31.52	42.36	-	-	-	-	-	-	-	47	6	8
324	GNP_TFDP1	NM_007111.3	NP_009042.1	TDP1_HUMAN	Q14186	410	196	410	E2F3	NM_001949.2	NP_001940.1	E2F3_HUMAN	O00716	465	226	352	Breast_cancer/Prostate_cancer	PB003318(198-303) PB008682(304-389)	PF02319(226-243) PB122048(244-295) PB001415(296-352)	-	-	-	-	-	-	-	-	-	-	-	-	-	430	23	102
325	GNP_TFDP1	NM_007111.3	NP_009042.1	TDP1_HUMAN	Q14186	410	196	410	E2F3	NM_001949.2	NP_001940.1	E2F3_HUMAN	O00716	465	265	465	Breast_cancer/Prostate_cancer	PB003318(198-303) PB008682(304-389)	PB122048(265-295) PB001415(296-365)	-	-	-	-	-	-	-	-	-	-	-	-	-	430	23	102
326	GNP_TFDP1	NM_007111.3	NP_009042.1	TDP1_HUMAN	Q14186	410	196	410	E2F3	NM_001949.2	NP_001940.1	E2F3_HUMAN	O00716	465	193	465	Breast_cancer/Prostate_cancer	PB003318(198-303) PB008682(304-389)	PF02319(193-243) PB122048(244-295) PB001415(296-365)	-	-	-	-	-	-	1CF7_A:22-73	71.15	18.68	-	-	-	-	430	23	102
327	GNP_TFDP1	NM_007111.3	NP_009042.1	TDP1_HUMAN	Q14186	410	196	410	E2F4	NM_001950.3	NP_001941.2	E2F4_HUMAN	Q16254	413	59	388	Breast_cancer/Prostate_cancer	PB003318(198-303) PB008682(304-389)	PF02319(59-83) PB020188(84-136) PB001415(137-198) PB021558(328-388)	-	-	-	-	-	-	-	-	-	-	-	-	-	430	23	94
328	GNP_THRA	NM_003250.4	NP_003241.2	THA_HUMAN	P10827	490	130	375	PIK4CB	NM_002651.1	NP_002642.1	PI4KB_HUMAN	Q9UBF8	828	444	600	Breast_cancer/Prostate_cancer	PB001967(176-222) PF00104(223-370)	PB006808(444-568) PF00454(570-600)	-	-	-	1NAV_A:3-230	97.81	92.68	-	-	-	2	4	-	-	72	1	19
329	GNP_THRA	NM_003250.4	NP_003241.2	THA_HUMAN	P10827	490	130	375	RNF40	NM_194352.1	NP_919333.1	BRE1B_HUMAN	O75150-3	838	52	242	Breast_cancer/Prostate_cancer	PB001967(176-222) PF00104(223-370)	PB027912(52-237)	-	-	-	1NAV_A:3-230	97.81	92.68	-	-	-	2	4	-	-	98	28	24
330	GNP_THRA	NM_003250.4	NP_003241.2	THA_HUMAN	P10827	490	130	375	RNF40	NM_194352.1	NP_919333.1	BRE1B_HUMAN	O75150-3	838	46	264	Breast_cancer/Prostate_cancer	PB001967(176-222) PF00104(223-370)	PB027912(46-237) PB028811(239-264)	-	-	-	1NAV_A:3-230	97.81	92.68	-	-	-	2	4	-	-	98	28	24
331	GNP_THRA	NM_003250.4	NP_003241.2	THA_HUMAN	P10827	490	130	375	SSNA1	NM_003731.1	NP_003722.1	SSNA1_HUMAN	O43805	119	27	119	Breast_cancer/Prostate_cancer	PB001967(176-222) PF00104(223-370)	PB060328(27-105)	-	-	-	1NAV_A:3-230	97.81	92.68	-	-	-	2	4	-	-	98	0	0
332	GNP_THRA	NM_003250.4	NP_003241.2	THA_HUMAN	P10827	490	130	375	TOP2A	NM_001067.2	NP_001058.2	TOP2A_HUMAN	P11388	1531	888	1197	Breast_cancer/Prostate_cancer	PB001967(176-222) PF00104(223-370)	PF00521(888-1183) PB007327(1184-1197)	-	-	-	1NAV_A:3-230	97.81	92.68	1BJT_:457-777	32.31	100	2	4	-	-	98	10	24
333	GNP_TP73	NM_005427.1	NP_005418.1	P73_HUMAN	O15350	636	430	636	MKLN1	NM_013255.3	NP_037387.2	MKLN1_HUMAN	Q9UL63	735	7	170	Breast_cancer/Prostate_cancer	PB032942(430-484) PF07647(485-551)	PF06588(12-170)	-	-	-	1DXS_A:3-80	100	37.68	1UNF_X:23-79	32.79	35.98	-	-	-	-	27	0	8
334	GNP_FOSL2	BC022791	AAH22791.1	FOSL2_HUMAN	P15408	326	160	326	JUN	NM_002228.3	NP_002219.1	JUN_HUMAN	P05412	331	267	330	Macrophage	PF07716(160-176) PB014913(181-306)	PF00170(267-314)	PF07716/PF00170	-	-	-	-	-	-	-	-	-	-	-	-	98	32	79
335	GNP_FOSL2	BC022791	AAH22791.1	FOSL2_HUMAN	P15408	326	160	326	JUN	NM_002228.3	NP_002219.1	JUN_HUMAN	P05412	331	267	331	Macrophage	PF07716(160-176) PB014913(181-306)	PF00170(267-314)	PF07716/PF00170	-	-	-	-	-	-	-	-	-	-	-	-	98	32	79
336	GNP_FOSL2	BC022791	AAH22791.1	FOSL2_HUMAN	P15408	326	160	326	JUN	NM_002228.3	NP_002219.1	JUN_HUMAN	P05412	331	268	331	Macrophage	PF07716(160-176) PB014913(181-306)	PF00170(268-314)	PF07716/PF00170	-	-	-	-	-	-	-	-	-	-	-	-	98	32	79
337	GNP_FOSL2	BC022791	AAH22791.1	FOSL2_HUMAN	P15408	326	160	326	JUN	NM_002228.3	NP_002219.1	JUN_HUMAN	P05412	331	271	331	Macrophage	PF07716(160-176) PB014913(181-306)	PF00170(271-314)	PF07716/PF00170	-	-	-	-	-	-	-	-	-	-	-	-	98	32	79
338	GNP_FOSL2	BC022791	AAH22791.1	FOSL2_HUMAN	P15408	326	160	326	JUN	NM_002228.3	NP_002219.1	JUN_HUMAN	P05412	331	275	331	Macrophage	PF07716(160-176) PB014913(181-306)	PF00170(275-314)	PF07716/PF00170	-	-	-	-	-	-	-	-	-	-	-	-	98	32	79
339	GNP_FOSL2	BC022791	AAH22791.1	FOSL2_HUMAN	P15408	326	160	326	JUN	NM_002228.3	NP_002219.1	JUN_HUMAN	P05412	331	269	331	Macrophage	PF07716(160-176) PB014913(181-306)	PF00170(269-314)	PF07716/PF00170	-	-	-	-	-	-	-	-	-	-	-	-	98	32	79
340	GNP_FOSL2	BC022791	AAH22791.1	FOSL2_HUMAN	P15408	326	160	326	PSCD4	NM_013385.2	NP_037517.1	CYH4_HUMAN	Q9UIA0	394	11	55	Macrophage	PF07716(160-176) PB014913(181-306)	PB012215(11-55)	-	-	-	-	-	-	-	-	-	-	-	-	-	15	1	0
341	GNP_LMO4	BC017673	AAH17673.1	LMO4_HUMAN	P61968	165	1	164	BICD2	NM_015250.3	NP_056065.1	BICD2_HUMAN	Q8TD16	824	88	225	Macrophage	PF00412(23-82) PF00412(87-143)	PB024924(88-111) PB038535(112-172) PB000002(177-225)	-	-	-	1RUT_X:1-137	98.54	83.54	-	-	-	-	-	-	-	47	0	0
342	GNP_LMO4	BC017673	AAH17673.1	LMO4_HUMAN	P61968	165	1	164	CSNK2A1	NM_001895.3	NP_001886.1	CSK21_HUMAN	P68400	391	1	109	Macrophage	PF00412(23-82) PF00412(87-143)	PF00069(39-109)	-	PF00412/PF00069	-	1RUT_X:1-137	98.54	83.54	1JWH_B:1-109	100	100	-	-	3	8	0	6	19
343	GNP_LMO4	BC017673	AAH17673.1	LMO4_HUMAN	P61968	165	1	164	HECTD1	NM_015382.1	NP_056197.1	HECD1_HUMAN	Q9ULT8	2612	1894	1920	Macrophage	PF00412(23-82) PF00412(87-143)	PB068208(1894-1920)	-	-	-	1RUT_X:1-137	98.54	83.54	-	-	-	-	-	-	-	15	3	19
344	GNP_LMO4	BC017673	AAH17673.1	LMO4_HUMAN	P61968	165	1	164	TPM3	NM_153649.2	NP_705935.1	TPM3_HUMAN	P06753-2	248	8	197	Macrophage	PF00412(23-82) PF00412(87-143)	PF00261(45-197)	-	PF00412/PF00261	-	1RUT_X:1-137	98.54	83.54	2TMA_B:87-233	83.67	77.37	-	-	-	-	77	6	8
345	GNP_GTF2H1	BC000365	AAH00365.1	TF2H1_HUMAN	P32780	548	80	330	FTH1	NM_002032.2	NP_002023.2	FRIH_HUMAN	P02794	183	94	177	Macrophage	PF03909(94-160) PF03909(173-238)	PF00210(94-159)	-	-	-	-	-	-	2FHA_:94-177	100	100	-	-	1	2	10	3	22
346	GNP_GTF2H1	BC000365	AAH00365.1	TF2H1_HUMAN	P32780	548	80	330	VIM	NM_003380.1	NP_003371.2	VIME_HUMAN	P08670	466	151	208	Macrophage	PF03909(94-160) PF03909(173-238)	PF00038(151-208)	-	-	-	-	-	-	1FUI_F:209-262	32.14	96.55	-	-	-	-	77	1	8
347	GNP_DPF2	BC014889	AAH14889.1	REQU_HUMAN	Q92785	391	1	205	MYH9	NM_002473.3	NP_002464.1	MYH9_HUMAN	P35579	1960	1582	1669	Macrophage	PB005427(1-55) PB006489(56-131) PB062174(134-157)	PF01576(1582-1669)	-	-	-	-	-	-	1I84_V:1085-1163	34.18	86.36	-	-	-	-	47	6	8
348	GNP_POLR1C	BC008863	AAH08863.1	RPA5_HUMAN	O15160	346	40	346	VIM	NM_003380.1	NP_003371.2	VIME_HUMAN	P08670	466	217	356	Macrophage	PB094495(40-50) PF01193(58-91) PF01000(92-226) PF01193(227-338)	PF00038(217-356)	-	-	-	2B63_C:3-182	30.93	62.54	-	-	-	-	-	-	-	102	6	8
349	GNP_CDK2	BC003065	AAH03065.1	CDK2_HUMAN	P24941	298	5	298	CDKN1A	AB209881.1	BAD93118.1	CDN1A_HUMAN	P38936	191	1	119	Macrophage	PF00069(5-286)	PF02234(46-96)	PF00069/PF02234	PF00069/PF02234	-	1V1K_A:6-299	100	100	1JSU_C:6-75	41.43	57.98	1	4	-	-	98	31	60
350	GNP_POLR2H	BC000739	AAH00739.1	RPB8_HUMAN	P52434	150	1	150	POLR2A	NM_000937.2	NP_000928.1	RPB1_HUMAN	P24928	1970	526	587	Macrophage	PF03870(7-147)	PF04983(526-587)	PF03870/PF04983	PF03870/PF04983	-	2B63_H:1-146	35.06	98	2B63_A:512-573	58.06	100	-	-	-	-	98	48	30
351	GNP_TAF12	BC011986	AAH11986.1	TAF12_HUMAN	Q16514	161	1	161	LONP	NM_031490.2	NP_113678.2	Q86WA8_HUMAN	Q86WA8	852	124	194	Macrophage	PF03847(59-126) PB007461(127-161)	PB005973(124-194)	-	-	-	1H3O_D:2-76	93.33	46.58	-	-	-	-	-	-	-	0	3	19
352	GNP_L3MBTL2	BC017191	AAH17191.1	LMBL2_HUMAN	Q969R5	705	410	705	PCYT1A	NM_005017.2	NP_005008.2	PCY1A_HUMAN	P49585	367	73	224	Macrophage	PB037726(410-431) PF02820(432-509) PF02820(540-611) PB037723(612-705)	PF01467(80-208) PB002055(210-224)	-	-	-	1OZ2_A:149-329	45.16	62.16	1N1D_D:3-122	31.62	84.21	-	-	-	-	8	1	19
353	GNP_L3MBTL2	BC017191	AAH17191.1	LMBL2_HUMAN	Q969R5	705	410	705	TTRAP	NM_016614.2	NP_057698.2	TTRAP_HUMAN	O95551	362	26	108	Macrophage	PB037726(410-431) PF02820(432-509) PF02820(540-611) PB037723(612-705)	PB057903(26-108)	-	-	-	1OZ2_A:149-329	45.16	62.16	-	-	-	-	-	-	-	98	33	3
354	GNP_C14orf130	BC015046	AAH15046.1	CN130_HUMAN	Q8N806	274	1	273	BZW1	NM_014670.2	NP_055485.2	Q9BUY0_HUMAN	Q9BUY0	353	99	147	Macrophage	PB051780(1-66) PB016774(67-264)	PB004661(99-147)	-	-	-	-	-	-	-	-	-	-	-	-	-	0	3	39
355	GNP_LOC129138	BC014641	AAH14641.1	Q9UGV1_HUMAN	Q9UGV1	300	90	300	RRBP1	NM_004587.1	NP_004578.1	RRBP1_HUMAN	Q9P2E9-3	977	912	977	Macrophage	PB082832(90-117) PF00023(118-141) PF00023(142-174) PF00023(175-207) PB091056(217-300)	no_domain(912-977)	-	-	-	1N0R_A:9-119	49.17	56.87	1I84_V:1042-1095	31.48	81.82	-	-	-	-	0	0	0
356	GNP_HSF2BP	BC000153	AAH00153.1	HSF2B_HUMAN	O75031	334	155	334	SPTBN1	NM_003128.1	NP_003119.1	SPTB2_HUMAN	Q01082	2364	1767	1825	Macrophage	PB073994(155-334)	PF00435(1767-1803) PF00435(1805-1825)	-	-	-	-	-	-	-	-	-	-	-	-	-	0	3	19
357	GNP_IKBKG	BC000299	AAH00299.1	NEMO_HUMAN	Q9Y6K9	419	68	360	APOE	NM_000041.2	NP_000032.1	APOE_HUMAN	P02649	317	69	97	Macrophage	PB023928(68-97) PB023854(211-258) PB000002(259-343) PB023871(344-360)	PF01442(80-97)	-	-	-	-	-	-	-	-	-	-	-	-	-	27	8	157
358	GNP_IKBKG	BC000299	AAH00299.1	NEMO_HUMAN	Q9Y6K9	419	68	360	FTH1	NM_002032.2	NP_002023.2	FRIH_HUMAN	P02794	183	140	183	Macrophage	PB023928(68-97) PB023854(211-258) PB000002(259-343) PB023871(344-360)	PF00210(140-159)	-	-	-	-	-	-	-	-	-	-	-	-	-	8	6	41
359	GNP_TCEAL1	BC000809	AAH00809.1	Q9UJQ9_HUMAN	Q9UJQ9	159	1	159	BIRC2	NM_001166.3	NP_001157.1	BIRC2_HUMAN	Q13490	618	139	340	Macrophage	PF06137(1-159)	PB008219(139-186) PF00653(187-251) PF00653(272-337)	-	-	-	-	-	-	1QBH_A:4-78	100	37.13	-	-	-	-	0	0	0
360	GNP_TCEAL1	BC000809	AAH00809.1	Q9UJQ9_HUMAN	Q9UJQ9	159	1	159	FTH1	NM_002032.2	NP_002023.2	FRIH_HUMAN	P02794	183	13	158	Macrophage	PF06137(1-159)	PF00210(18-158)	-	-	-	-	-	-	2FHA_:13-158	99.32	100	-	-	1	2	0	0	0
361	GNP_YEATS4	BC000994	AAH00994.1	YETS4_HUMAN	O95619	227	1	227	FRMD4B	XM_114303.2	XP_114303.2	FRM4B_HUMAN	Q9Y2L6	1260	652	721	Macrophage	PB034545(5-35) PF03366(44-126) PB034548(127-227)	PB023884(671-721)	-	-	-	1I84_V:1036-1099	37.5	25.55	-	-	-	-	-	-	-	47	3	0
362	GNP_YEATS4	BC000994	AAH00994.1	YETS4_HUMAN	O95619	227	1	227	LRRFIP2	NM_017724.1	NP_060194.1	Q9NXH5_HUMAN	Q9NXH5	400	122	360	Macrophage	PB034545(5-35) PF03366(44-126) PB034548(127-227)	PB000002(122-202) PB017565(203-295) PB013192(296-360)	-	-	-	1I84_V:1036-1099	37.5	25.55	-	-	-	-	-	-	-	0	0	0
363	GNP_ZNF574	BC001184	AAH01184.2	Q7L5Z5_HUMAN	Q7L5Z5	896	550	896	DNCH1	NM_001376.2	NP_001367.2	DYHC_HUMAN	Q14204	4646	3432	3488	Macrophage	PF00096(551-573) PF00096(579-601) PF00096(607-630) PF00096(667-689) PF00096(738-760) PF00096(766-788) PF00096(794-816) PF00096(822-844)	PB000884(3432-3488)	-	-	-	1MEY_G:2-82	53.09	23.34	-	-	-	-	-	-	-	47	3	0
364	GNP_NMI	BC001268	AAH01268.1	NMI_HUMAN	Q13287	307	1	307	C20orf77	NM_021215.2	NP_067038.1	CT077_HUMAN	Q9NQG5	326	218	264	Macrophage	PF07334(29-104) PF07292(105-192) PF07292(203-291)	PB011835(218-264)	-	-	-	-	-	-	-	-	-	-	-	-	-	0	0	0
365	GNP_NMI	BC001268	AAH01268.1	NMI_HUMAN	Q13287	307	1	307	SAS10	NM_020368.1	NP_065101.1	SAS10_HUMAN	Q9NQZ2	479	222	290	Macrophage	PF07334(29-104) PF07292(105-192) PF07292(203-291)	PF04000(222-290)	-	-	-	-	-	-	1DQX_D:41-88	35.29	73.91	-	-	-	-	27	1	24
366	GNP_NMI	BC001268	AAH01268.1	NMI_HUMAN	Q13287	307	1	307	SNX1	NM_152826.1	NP_690039.1	-	-	474	179	315	Macrophage	PF07334(29-104) PF07292(105-192) PF07292(203-291)	PF00787(179-268) PB006206(279-315)	-	-	-	-	-	-	2CSK_A:45-134	34.04	68.61	-	-	-	-	0	0	0
367	GNP_PPP1R1B	BC001519	AAH01519.1	IPPD_HUMAN	Q9UD71-2	168	1	168	LOC84661	NM_032574.2	NP_115963.1	DPY30_HUMAN	Q9C005	99	36	99	Macrophage	PF05395(1-118)	PB059712(36-51) PF05186(52-93)	-	-	-	-	-	-	-	-	-	-	-	-	-	27	1	0
368	GNP_MGC1136	BC001613	AAH01613.1	Q9BV47_HUMAN	Q9BV47	211	1	211	PFDN2	NM_012394.2	NP_036526.2	PFD2_HUMAN	Q9UHV9	154	47	120	Macrophage	PB076016(1-40) PB044142(41-60) PF00782(61-204)	PF01920(47-120)	-	-	-	1VHR_B:6-165	41.25	72.04	-	-	-	-	-	-	-	0	1	39
369	GNP_MCM3	BC001626	AAH01626.1	MCM3_HUMAN	P25205	808	330	670	EIF4G1	NM_198244.1	NP_937887.1	IF4G1_HUMAN	Q04637	1512	771	882	Macrophage	PF00493(330-654)	PF02854(771-882)	-	-	-	-	-	-	1HU3_A:109-220	83.04	100	-	-	-	-	29	9	44
370	GNP_RNPS1	BC001838	AAH01838.1	RNPS1_HUMAN	Q15287	305	1	305	SFRS11	NM_004768.2	NP_004759.1	SFR11_HUMAN	Q05519	484	253	409	Macrophage	PF00076(163-235)	PB057205(268-393)	-	-	-	1X5S_A:14-84	31.94	23.61	-	-	-	-	-	-	-	98	13	108
371	GNP_RNPS1	BC001838	AAH01838.1	RNPS1_HUMAN	Q15287	305	1	305	SFRS11	NM_004768.2	NP_004759.1	SFR11_HUMAN	Q05519	484	224	381	Macrophage	PF00076(163-235)	PB030804(224-245)	-	-	-	1X5S_A:14-84	31.94	23.61	-	-	-	-	-	-	-	98	13	108
372	GNP_MORF4L1	BC002936	AAH02936.1	MO4L1_HUMAN	Q9UBU8-2	323	1	323	APBB1IP	NM_019043.3	NP_061916.3	AB1IP_HUMAN	Q7Z5R6	666	2	73	Macrophage	PB010353(1-51) PF05712(53-311)	PB022170(3-71)	-	-	-	-	-	-	-	-	-	-	-	-	-	47	0	3
373	GNP_MORF4L1	BC002936	AAH02936.1	MO4L1_HUMAN	Q9UBU8-2	323	1	323	CTAGE5	NM_005930.2	NP_005921.2	CTGE5_HUMAN	O15320	804	123	261	Macrophage	PB010353(1-51) PF05712(53-311)	PB000002(125-230)	-	-	-	-	-	-	-	-	-	-	-	-	-	0	0	33
374	GNP_MORF4L1	BC002936	AAH02936.1	MO4L1_HUMAN	Q9UBU8-2	323	1	323	MRFAP1L1	NM_203462.1	NP_982287.1	Q96HT8_HUMAN	Q96HT8	127	1	57	Macrophage	PB010353(1-51) PF05712(53-311)	PB027092(1-57)	-	-	-	-	-	-	-	-	-	-	-	-	-	0	0	0
375	GNP_MORF4L1	BC002936	AAH02936.1	MO4L1_HUMAN	Q9UBU8-2	323	1	323	MRFAP1L1	NM_203462.1	NP_982287.1	Q96HT8_HUMAN	Q96HT8	127	1	61	Macrophage	PB010353(1-51) PF05712(53-311)	PB027092(1-61)	-	-	-	-	-	-	-	-	-	-	-	-	-	0	0	0
376	GNP_MORF4L1	BC002936	AAH02936.1	MO4L1_HUMAN	Q9UBU8-2	323	1	323	PGR1	NM_033296.1	NP_150638.1	Q9Y605_HUMAN	Q9Y605	127	13	106	Macrophage	PB010353(1-51) PF05712(53-311)	PB027092(13-85)	-	-	-	-	-	-	-	-	-	-	-	-	-	0	0	0
377	GNP_MORF4L1	BC002936	AAH02936.1	MO4L1_HUMAN	Q9UBU8-2	323	1	323	PGR1	NM_033296.1	NP_150638.1	Q9Y605_HUMAN	Q9Y605	127	14	80	Macrophage	PB010353(1-51) PF05712(53-311)	PB027092(14-80)	-	-	-	-	-	-	-	-	-	-	-	-	-	0	0	0
378	GNP_MORF4L1	BC002936	AAH02936.1	MO4L1_HUMAN	Q9UBU8-2	323	1	323	PGR1	NM_033296.1	NP_150638.1	Q9Y605_HUMAN	Q9Y605	127	1	56	Macrophage	PB010353(1-51) PF05712(53-311)	PB027092(1-56)	-	-	-	-	-	-	-	-	-	-	-	-	-	0	0	0
379	GNP_MORF4L1	BC002936	AAH02936.1	MO4L1_HUMAN	Q9UBU8-2	323	1	323	PGR1	NM_033296.1	NP_150638.1	Q9Y605_HUMAN	Q9Y605	127	1	68	Macrophage	PB010353(1-51) PF05712(53-311)	PB027092(1-68)	-	-	-	-	-	-	-	-	-	-	-	-	-	0	0	0
380	GNP_MORF4L1	BC002936	AAH02936.1	MO4L1_HUMAN	Q9UBU8-2	323	1	323	PP784	NM_203462.1	NP_982287.1	Q96HT8_HUMAN	Q96HT8	127	8	57	Macrophage	PB010353(1-51) PF05712(53-311)	PB027092(8-57)	-	-	-	-	-	-	-	-	-	-	-	-	-	0	0	0
381	GNP_MORF4L1	BC002936	AAH02936.1	MO4L1_HUMAN	Q9UBU8-2	323	1	323	PP784	NM_203462.1	NP_982287.1	Q96HT8_HUMAN	Q96HT8	127	14	55	Macrophage	PB010353(1-51) PF05712(53-311)	PB027092(14-55)	-	-	-	-	-	-	-	-	-	-	-	-	-	0	0	0
382	GNP_NRAS	BC005219	AAH05219.1	RASN_HUMAN	P01111	189	1	189	RAF1	NM_002880.2	NP_002871.1	RAF1_HUMAN	P04049	648	38	218	Macrophage	PF00071(5-165) PB080569(168-189)	PF02196(56-131) PF00130(139-187) PB022959(188-218)	PF00071/PF02196	-	-	4Q21_:1-188	85.64	99.47	1GUA_B:1-81	100	44.75	-	-	-	-	22	12	20
383	GNP_TARBP2	BC005860	AAH05860.1	TRBP2_HUMAN	Q15633	366	226	366	HSPCA	NM_005348.2	NP_005339.2	HS90A_HUMAN	P07900	732	562	704	Macrophage	PB041055(226-295) PB009927(296-343)	PF00183(562-704)	-	-	-	-	-	-	-	-	-	-	-	-	-	27	3	28
384	GNP_TARBP2	BC005860	AAH05860.1	TRBP2_HUMAN	Q15633	366	226	366	LOC339287	XM_496217.1	XP_496217.1	Q68DK7_HUMAN	Q68DK7	614	217	306	Macrophage	PB041055(226-295) PB009927(296-343)	PF04325(234-267) PB000002(222-305)	-	-	-	-	-	-	-	-	-	-	-	-	-	0	0	0
385	GNP_ZBTB37	BC006315	AAH06315.1	ZBT37_HUMAN	Q5TC79-2	361	1	330	PIAS1	NM_016166.1	NP_057250.1	PIAS1_HUMAN	O75925	651	394	471	Macrophage	PF00651(22-126) PB035442(127-308) PB040074(309-330)	PB009451(394-421) PB105150(422-449) PB018000(450-471)	-	-	-	1R2B_B:6-124	35	35.15	-	-	-	-	-	-	-	98	35	79
386	GNP_HLX1	BC007294	AAH07294.1	HLX1_HUMAN	Q14774	488	1	270	BTN3A3	NM_197974.1	NP_932078.1	BT3A3_HUMAN	O00478	542	434	483	Macrophage	PB097211(143-166) PB037959(167-270)	PF00622(434-473)	-	-	-	-	-	-	-	-	-	-	-	-	-	8	0	0
387	GNP_PKNOX1	BC007746	AAH07746.1	PKNX1_HUMAN	P55347	436	1	257	APOE	NM_000041.2	NP_000032.1	APOE_HUMAN	P02649	317	20	67	Macrophage	PB001410(30-117) PB001393(118-186)	PB006744(20-47)	-	-	-	-	-	-	-	-	-	-	-	-	-	27	3	31
388	GNP_PKNOX1	BC007746	AAH07746.1	PKNX1_HUMAN	P55347	436	1	257	APOE	NM_000041.2	NP_000032.1	APOE_HUMAN	P02649	317	51	88	Macrophage	PB001410(30-117) PB001393(118-186)	no_domain(51-88)	-	-	-	-	-	-	-	-	-	-	-	-	-	27	3	31
389	GNP_PKNOX1	BC007746	AAH07746.1	PKNX1_HUMAN	P55347	436	1	257	APOE	NM_000041.2	NP_000032.1	APOE_HUMAN	P02649	317	21	75	Macrophage	PB001410(30-117) PB001393(118-186)	PB006744(21-47)	-	-	-	-	-	-	1GS9_A:3-57	100	100	-	-	0	0	27	3	31
390	GNP_PKNOX1	BC007746	AAH07746.1	PKNX1_HUMAN	P55347	436	1	257	APOE	NM_000041.2	NP_000032.1	APOE_HUMAN	P02649	317	20	89	Macrophage	PB001410(30-117) PB001393(118-186)	PB006744(20-47) PF01442(80-89)	-	-	-	-	-	-	1GS9_A:2-71	100	100	-	-	0	0	27	3	31
391	GNP_PKNOX1	BC007746	AAH07746.1	PKNX1_HUMAN	P55347	436	1	257	APOE	NM_000041.2	NP_000032.1	APOE_HUMAN	P02649	317	29	114	Macrophage	PB001410(30-117) PB001393(118-186)	PB006744(29-47) PF01442(80-114)	-	-	-	-	-	-	1GS9_A:11-96	100	100	-	-	0	0	27	3	31
392	GNP_PKNOX1	BC007746	AAH07746.1	PKNX1_HUMAN	P55347	436	1	257	APOE	NM_000041.2	NP_000032.1	APOE_HUMAN	P02649	317	27	102	Macrophage	PB001410(30-117) PB001393(118-186)	PB006744(27-47) PF01442(80-102)	-	-	-	-	-	-	1GS9_A:9-84	100	100	-	-	0	0	27	3	31
393	GNP_PKNOX1	BC007746	AAH07746.1	PKNX1_HUMAN	P55347	436	1	257	APOE	NM_000041.2	NP_000032.1	APOE_HUMAN	P02649	317	23	96	Macrophage	PB001410(30-117) PB001393(118-186)	PB006744(23-47) PF01442(80-96)	-	-	-	-	-	-	1GS9_A:5-78	100	100	-	-	0	0	27	3	31
394	GNP_PKNOX1	BC007746	AAH07746.1	PKNX1_HUMAN	P55347	436	1	257	APOE	NM_000041.2	NP_000032.1	APOE_HUMAN	P02649	317	20	70	Macrophage	PB001410(30-117) PB001393(118-186)	PB006744(20-47)	-	-	-	-	-	-	1GS9_A:2-52	100	100	-	-	0	0	27	3	31
395	GNP_PKNOX1	BC007746	AAH07746.1	PKNX1_HUMAN	P55347	436	1	257	APOE	NM_000041.2	NP_000032.1	APOE_HUMAN	P02649	317	12	77	Macrophage	PB001410(30-117) PB001393(118-186)	PB006744(12-47)	-	-	-	-	-	-	1GS9_A:1-59	100	89.39	-	-	-	-	27	3	31
396	GNP_PKNOX1	BC007746	AAH07746.1	PKNX1_HUMAN	P55347	436	1	257	APOE	NM_000041.2	NP_000032.1	APOE_HUMAN	P02649	317	20	91	Macrophage	PB001410(30-117) PB001393(118-186)	PB006744(20-47) PF01442(80-91)	-	-	-	-	-	-	1GS9_A:2-73	100	100	-	-	0	0	27	3	31
397	GNP_PKNOX1	BC007746	AAH07746.1	PKNX1_HUMAN	P55347	436	1	257	C13orf10	NM_022118.3	NP_071401.3	Q5U5P5_HUMAN	Q5U5P5	980	703	744	Macrophage	PB001410(30-117) PB001393(118-186)	PB062113(704-736)	-	-	-	-	-	-	-	-	-	-	-	-	-	0	6	0
398	GNP_PKNOX1	BC007746	AAH07746.1	PKNX1_HUMAN	P55347	436	1	257	DNCH1	NM_001376.2	NP_001367.2	DYHC_HUMAN	Q14204	4646	4421	4503	Macrophage	PB001410(30-117) PB001393(118-186)	PF03028(4421-4503)	-	-	-	-	-	-	-	-	-	-	-	-	-	47	3	8
399	GNP_PKNOX1	BC007746	AAH07746.1	PKNX1_HUMAN	P55347	436	1	257	EEF1G	NM_001404.3	NP_001395.1	EF1G_HUMAN	P26641	437	167	313	Macrophage	PB001410(30-117) PB001393(118-186)	PF00043(167-198) PF00647(275-313)	-	-	-	-	-	-	-	-	-	-	-	-	-	27	6	19
400	GNP_PKNOX1	BC007746	AAH07746.1	PKNX1_HUMAN	P55347	436	1	257	KIAA1720	NM_030645.1	NP_085148.1	Q7L8J4_HUMAN	Q7L8J4	393	125	268	Macrophage	PB001410(30-117) PB001393(118-186)	PF05276(125-268)	-	-	-	-	-	-	-	-	-	-	-	-	-	0	0	0
401	GNP_PKNOX1	BC007746	AAH07746.1	PKNX1_HUMAN	P55347	436	1	257	MACF1_isoform_a	NM_012090.3	NP_036222.3	MACF1_HUMAN	Q9UPN3	5430	1213	1299	Macrophage	PB001410(30-117) PB001393(118-186)	PB022557(1213-1299)	-	-	-	-	-	-	-	-	-	-	-	-	-	47	3	20
402	GNP_PKNOX1	BC007746	AAH07746.1	PKNX1_HUMAN	P55347	436	1	257	MACF1_isoform_b	NM_033044.2	NP_149033.2	MACF4_HUMAN	Q96PK2	5938	3392	3469	Macrophage	PB001410(30-117) PB001393(118-186)	PF00435(3392-3447) PB028647(3448-3469)	-	-	-	-	-	-	1U5P_A:59-114	33.33	73.08	-	-	-	-	47	3	20
403	GNP_PKNOX1	BC007746	AAH07746.1	PKNX1_HUMAN	P55347	436	1	257	SPTAN1	NM_003127.1	NP_003118.1	SPTA2_HUMAN	Q13813	2472	253	344	Macrophage	PB001410(30-117) PB001393(118-186)	PF00435(255-344)	-	-	-	-	-	-	1U5P_A:2-87	43.02	93.48	-	-	-	-	47	3	35
404	GNP_C21orf7	BC008567	AAH08567.1	TAK1L_HUMAN	P57077-4	142	1	142	GPS2	NM_004489.4	NP_004480.1	GPS2_HUMAN	Q13227	327	59	142	Macrophage	PB012367(1-142)	PB055300(84-142)	-	-	-	1S1C_Y:6-65	31.67	40.85	-	-	-	-	-	-	-	0	6	10
405	GNP_C21orf7	BC008567	AAH08567.1	TAK1L_HUMAN	P57077-4	142	1	142	KIAA1212	NM_018084.3	NP_060554.3	Q3V6T2_HUMAN	Q3V6T2	1843	211	291	Macrophage	PB012367(1-142)	PF05622(211-291) PB070525(211-221) PF07888(251-291) PB000002(252-291) PF01576(255-291) PF05622(282-291)	-	-	-	1S1C_Y:6-65	31.67	40.85	-	-	-	-	-	-	-	0	0	0
406	GNP_C21orf7	BC008567	AAH08567.1	TAK1L_HUMAN	P57077-4	142	1	142	KTN1	NM_182926.1	NP_891556.1	KTN1_HUMAN	Q86UP2	1357	1083	1172	Macrophage	PB012367(1-142)	PB016997(1083-1149)	-	-	-	1S1C_Y:6-65	31.67	40.85	1XZ0_C:136-188	30.91	61.11	-	-	-	-	0	1	8
407	GNP_C21orf7	BC008567	AAH08567.1	TAK1L_HUMAN	P57077-4	142	1	142	KTN1	NM_182926.1	NP_891556.1	KTN1_HUMAN	Q86UP2	1357	1083	1196	Macrophage	PB012367(1-142)	PB016997(1083-1149)	-	-	-	1S1C_Y:6-65	31.67	40.85	1I84_V:902-957	30.36	45.61	-	-	-	-	0	1	8
408	GNP_C21orf7	BC008567	AAH08567.1	TAK1L_HUMAN	P57077-4	142	1	142	TTC3	NM_003316.3	NP_003307.3	TTC3_HUMAN	P53804	2025	1541	1683	Macrophage	PB012367(1-142)	PB067311(1580-1683)	-	-	-	1S1C_Y:6-65	31.67	40.85	-	-	-	-	-	-	-	0	6	1
409	GNP_C21orf7	BC008567	AAH08567.1	TAK1L_HUMAN	P57077-4	142	1	142	TTC3	NM_003316.3	NP_003307.3	TTC3_HUMAN	P53804	2025	1544	1595	Macrophage	PB012367(1-142)	PB067311(1580-1595)	-	-	-	1S1C_Y:6-65	31.67	40.85	-	-	-	-	-	-	-	0	6	1
410	GNP_C21orf7	BC008567	AAH08567.1	TAK1L_HUMAN	P57077-4	142	1	142	UBB	NM_018955.2	NP_061828.1	UBIQ_HUMAN	P62988	229	104	174	Macrophage	PB012367(1-142)	PF00240(104-150) PF00240(158-174)	-	-	-	1S1C_Y:6-65	31.67	40.85	-	-	-	-	-	-	-	0	8	64
411	GNP_C21orf7	BC008567	AAH08567.1	TAK1L_HUMAN	P57077-4	142	1	142	UBC	NM_021009.2	NP_066289.1	UBIQ_HUMAN	P62988	685	398	485	Macrophage	PB012367(1-142)	PF00240(398-454) PF00240(462-485)	-	-	-	1S1C_Y:6-65	31.67	40.85	2D3G_B:18-76	100	67.05	-	-	-	-	0	8	64
412	GNP_C21orf7	BC008567	AAH08567.1	TAK1L_HUMAN	P57077-4	142	1	142	UBC	NM_021009.2	NP_066289.1	UBIQ_HUMAN	P62988	685	414	478	Macrophage	PB012367(1-142)	PF00240(414-454) PF00240(462-478)	-	-	-	1S1C_Y:6-65	31.67	40.85	-	-	-	-	-	-	-	0	8	64
413	GNP_C21orf7	BC008567	AAH08567.1	TAK1L_HUMAN	P57077-4	142	1	142	UBC	NM_021009.2	NP_066289.1	UBIQ_HUMAN	P62988	685	399	482	Macrophage	PB012367(1-142)	PF00240(399-454) PF00240(462-482)	-	-	-	1S1C_Y:6-65	31.67	40.85	2D3G_B:19-76	100	69.05	-	-	-	-	0	8	64
414	GNP_C21orf7	BC008567	AAH08567.1	TAK1L_HUMAN	P57077-4	142	1	142	UBC	NM_021009.2	NP_066289.1	UBIQ_HUMAN	P62988	685	395	485	Macrophage	PB012367(1-142)	PF00240(395-454) PF00240(462-485)	-	-	-	1S1C_Y:6-65	31.67	40.85	2D3G_B:15-76	100	68.13	-	-	-	-	0	8	64
415	GNP_C21orf7	BC008567	AAH08567.1	TAK1L_HUMAN	P57077-4	142	1	142	UBC	NM_021009.2	NP_066289.1	UBIQ_HUMAN	P62988	685	414	519	Macrophage	PB012367(1-142)	PF00240(414-454) PF00240(462-519)	-	-	-	1S1C_Y:6-65	31.67	40.85	2D3G_B:1-63	100	59.43	-	-	-	-	0	8	64
416	GNP_MYCBP	BC008686	AAH08686.1	MYCBP_HUMAN	Q99417	103	1	103	PPM1G	NM_177983.1	NP_817092.1	PP2CG_HUMAN	O15355	546	93	161	Macrophage	PB018092(2-103)	PF00481(93-161)	-	-	-	1DIP_B:2-52	35.71	54.37	-	-	-	-	-	-	-	98	3	31
417	GNP_DIPA	BC008796	AAH08796.1	DIPA_HUMAN	Q15834	202	1	202	MYH9	NM_002473.3	NP_002464.1	MYH9_HUMAN	P35579	1960	1518	1593	Macrophage	no_domain(1-202)	PF01576(1518-1593)	-	-	-	-	-	-	1I84_V:1053-1120	32.89	100	-	-	-	-	1	1	1
418	GNP_DIPA	BC008796	AAH08796.1	DIPA_HUMAN	Q15834	202	1	202	PDCD7	NM_005707.1	NP_005698.1	PDCD7_HUMAN	Q8N8D1	485	289	407	Macrophage	no_domain(1-202)	PB122320(289-314) PB087613(315-375) PB076178(376-407)	-	-	-	-	-	-	-	-	-	-	-	-	-	1	0	1
419	GNP_DIPA	BC008796	AAH08796.1	DIPA_HUMAN	Q15834	202	1	202	TAX1BP1	NM_006024.4	NP_006015.4	TAXB1_HUMAN	Q86VP1	789	428	482	Macrophage	no_domain(1-202)	PF07888(428-482)	-	-	-	-	-	-	-	-	-	-	-	-	-	0	1	1
420	GNP_DIPA	BC008796	AAH08796.1	DIPA_HUMAN	Q15834	202	1	202	VIM	NM_003380.1	NP_003371.2	VIME_HUMAN	P08670	466	172	358	Macrophage	no_domain(1-202)	PF00038(172-358)	-	-	-	-	-	-	-	-	-	-	-	-	-	1	1	1
421	GNP_EYA2	BC008803	AAH08803.1	EYA2_HUMAN	O00167-2	514	200	514	C6orf166	NM_018064.2	NP_060534.1	CF166_HUMAN	Q53H80	203	99	193	Macrophage	PF00702(244-499)	PB009768(99-193)	-	-	-	1TF5_A:519-573	31.15	19.37	-	-	-	-	-	-	-	0	0	0
422	GNP_EYA2	BC008803	AAH08803.1	EYA2_HUMAN	O00167-2	514	200	514	MICAL1	NM_022765.2	NP_073602.2	MICA1_HUMAN	Q8TDZ2	1067	710	880	Macrophage	PF00702(244-499)	PF00412(710-755)	-	-	-	1TF5_A:519-573	31.15	19.37	-	-	-	-	-	-	-	47	12	15
423	GNP_EYA2	BC008803	AAH08803.1	EYA2_HUMAN	O00167-2	514	200	514	TGM2	NM_004613.2	NP_004604.2	TGM2_HUMAN	P21980	687	470	612	Macrophage	PF00702(244-499)	PF00927(473-573) PF00927(587-612)	-	-	-	1TF5_A:519-573	31.15	19.37	1KV3_F:470-612	99.3	100	-	-	8	10	27	12	24
424	GNP_ZNF31	BC008827	AAH08827.1	ZNF31_HUMAN	P17040	977	281	630	ACTN1	NM_001102.2	NP_001093.1	ACTN1_HUMAN	P12814	892	425	628	Macrophage	PB001113(281-356) PB042799(371-416) PB001113(417-510) PB113902(517-613) PB061649(619-630)	PF00435(425-499) PF00435(509-620)	-	-	-	3BCT_:304-371	30.88	19.14	1SJJ_B:401-604	98.04	100	-	-	4	6	47	14	0
425	GNP_ZNF31	BC008827	AAH08827.1	ZNF31_HUMAN	P17040	977	281	630	BAG1	NM_004323.2	NP_004314.3	BAG1_HUMAN	Q99933	345	234	310	Macrophage	PB001113(281-356) PB042799(371-416) PB001113(417-510) PB113902(517-613) PB061649(619-630)	PF02179(246-310)	-	-	-	3BCT_:304-371	30.88	19.14	1HX1_B:14-90	100	100	-	-	0	0	27	3	31
426	GNP_ZNF31	BC008827	AAH08827.1	ZNF31_HUMAN	P17040	977	281	630	CRI1	NM_014335.2	NP_055150.1	Q9Y6B2_HUMAN	Q9Y6B2	187	96	187	Macrophage	PB001113(281-356) PB042799(371-416) PB001113(417-510) PB113902(517-613) PB061649(619-630)	PB013152(96-133) PB011873(134-187)	-	-	-	3BCT_:304-371	30.88	19.14	-	-	-	-	-	-	-	98	5	79
427	GNP_ZNF31	BC008827	AAH08827.1	ZNF31_HUMAN	P17040	977	281	630	CYFIP1	NM_014608.2	NP_055423.1	Q7L576_HUMAN	Q7L576	1253	613	685	Macrophage	PB001113(281-356) PB042799(371-416) PB001113(417-510) PB113902(517-613) PB061649(619-630)	PF05994(613-685)	-	-	-	3BCT_:304-371	30.88	19.14	-	-	-	-	-	-	-	0	0	0
428	GNP_ZNF31	BC008827	AAH08827.1	ZNF31_HUMAN	P17040	977	281	630	EPIM	NM_194356.1	NP_919337.1	STX2_HUMAN	P32856	288	156	261	Macrophage	PB001113(281-356) PB042799(371-416) PB001113(417-510) PB113902(517-613) PB061649(619-630)	PF05739(196-258)	-	-	-	3BCT_:304-371	30.88	19.14	1DN1_B:171-262	69.57	86.79	-	-	-	-	8	1	8
429	GNP_ZNF31	BC008827	AAH08827.1	ZNF31_HUMAN	P17040	977	281	630	FRIL	NM_000146.3	NP_000137.2	FRIL_HUMAN	P02792	175	1	57	Macrophage	PB001113(281-356) PB042799(371-416) PB001113(417-510) PB113902(517-613) PB061649(619-630)	PF00210(14-57)	-	-	-	3BCT_:304-371	30.88	19.14	1XZ3_A:1-56	92.86	98.25	-	-	1	2	1	19	8
430	GNP_ZNF31	BC008827	AAH08827.1	ZNF31_HUMAN	P17040	977	281	630	FTH1	NM_002032.2	NP_002023.2	FRIH_HUMAN	P02794	183	13	159	Macrophage	PB001113(281-356) PB042799(371-416) PB001113(417-510) PB113902(517-613) PB061649(619-630)	PF00210(18-159)	-	-	-	3BCT_:304-371	30.88	19.14	2FHA_:13-159	99.32	100	-	-	1	2	8	19	20
431	GNP_ZNF31	BC008827	AAH08827.1	ZNF31_HUMAN	P17040	977	281	630	FTH1	NM_002032.2	NP_002023.2	FRIH_HUMAN	P02794	183	4	123	Macrophage	PB001113(281-356) PB042799(371-416) PB001113(417-510) PB113902(517-613) PB061649(619-630)	PF00210(18-123)	-	-	-	3BCT_:304-371	30.88	19.14	2FHA_:4-123	99.17	100	-	-	1	2	8	19	20
432	GNP_ZNF31	BC008827	AAH08827.1	ZNF31_HUMAN	P17040	977	281	630	FTH1	NM_002032.2	NP_002023.2	FRIH_HUMAN	P02794	183	17	123	Macrophage	PB001113(281-356) PB042799(371-416) PB001113(417-510) PB113902(517-613) PB061649(619-630)	PF00210(18-123)	-	-	-	3BCT_:304-371	30.88	19.14	2FHA_:17-123	99.07	100	-	-	1	2	8	19	20
433	GNP_ZNF31	BC008827	AAH08827.1	ZNF31_HUMAN	P17040	977	281	630	FTH1	NM_002032.2	NP_002023.2	FRIH_HUMAN	P02794	183	12	121	Macrophage	PB001113(281-356) PB042799(371-416) PB001113(417-510) PB113902(517-613) PB061649(619-630)	PF00210(18-121)	-	-	-	3BCT_:304-371	30.88	19.14	2FHA_:12-121	99.09	100	-	-	1	2	8	19	20
434	GNP_ZNF31	BC008827	AAH08827.1	ZNF31_HUMAN	P17040	977	281	630	FTH1	NM_002032.2	NP_002023.2	FRIH_HUMAN	P02794	183	18	183	Macrophage	PB001113(281-356) PB042799(371-416) PB001113(417-510) PB113902(517-613) PB061649(619-630)	PF00210(18-159)	-	-	-	3BCT_:304-371	30.88	19.14	2FHA_:18-183	99.4	100	-	-	1	2	8	19	20
435	GNP_ZNF31	BC008827	AAH08827.1	ZNF31_HUMAN	P17040	977	281	630	MGC7036	NM_145058.1	NP_659495.1	Q969X0_HUMAN	Q969X0	211	71	183	Macrophage	PB001113(281-356) PB042799(371-416) PB001113(417-510) PB113902(517-613) PB061649(619-630)	PB033085(71-118) PB033079(120-164) PB074120(165-183)	-	-	-	3BCT_:304-371	30.88	19.14	-	-	-	-	-	-	-	0	3	0
436	GNP_ZNF31	BC008827	AAH08827.1	ZNF31_HUMAN	P17040	977	281	630	MKRN1	NM_013446.2	NP_038474.1	MKRN1_HUMAN	Q9UHC7	482	399	482	Macrophage	PB001113(281-356) PB042799(371-416) PB001113(417-510) PB113902(517-613) PB061649(619-630)	PB028884(409-451)	-	-	-	3BCT_:304-371	30.88	19.14	-	-	-	-	-	-	-	1	28	1
437	GNP_ZNF31	BC008827	AAH08827.1	ZNF31_HUMAN	P17040	977	281	630	NT5C2	NM_012229.2	NP_036361.1	5NTC_HUMAN	P49902	561	372	421	Macrophage	PB001113(281-356) PB042799(371-416) PB001113(417-510) PB113902(517-613) PB061649(619-630)	PF05761(372-421)	-	-	-	3BCT_:304-371	30.88	19.14	-	-	-	-	-	-	-	27	1	0
438	GNP_ZNF31	BC008827	AAH08827.1	ZNF31_HUMAN	P17040	977	281	630	PSAP	NM_002778.1	NP_002769.1	SAP_HUMAN	P07602	524	103	234	Macrophage	PB001113(281-356) PB042799(371-416) PB001113(417-510) PB113902(517-613) PB061649(619-630)	PF03489(103-138) PB013615(153-194) PF05184(195-234)	-	-	-	3BCT_:304-371	30.88	19.14	-	-	-	-	-	-	-	72	3	19
439	GNP_ZNF31	BC008827	AAH08827.1	ZNF31_HUMAN	P17040	977	281	630	PSAP	NM_002778.1	NP_002769.1	SAP_HUMAN	P07602	524	250	341	Macrophage	PB001113(281-356) PB042799(371-416) PB001113(417-510) PB113902(517-613) PB061649(619-630)	PF03489(250-271) PF05184(312-341)	-	-	-	3BCT_:304-371	30.88	19.14	-	-	-	-	-	-	-	72	3	19
440	GNP_ZNF31	BC008827	AAH08827.1	ZNF31_HUMAN	P17040	977	281	630	PSAP	NM_002778.1	NP_002769.1	SAP_HUMAN	P07602	524	226	329	Macrophage	PB001113(281-356) PB042799(371-416) PB001113(417-510) PB113902(517-613) PB061649(619-630)	PF03489(238-271) PF05184(312-329)	-	-	-	3BCT_:304-371	30.88	19.14	-	-	-	-	-	-	-	72	3	19
441	GNP_ZNF31	BC008827	AAH08827.1	ZNF31_HUMAN	P17040	977	281	630	PSAP	NM_002778.1	NP_002769.1	SAP_HUMAN	P07602	524	229	332	Macrophage	PB001113(281-356) PB042799(371-416) PB001113(417-510) PB113902(517-613) PB061649(619-630)	PF03489(238-271) PF05184(312-332)	-	-	-	3BCT_:304-371	30.88	19.14	-	-	-	-	-	-	-	72	3	19
442	GNP_ZNF31	BC008827	AAH08827.1	ZNF31_HUMAN	P17040	977	281	630	RALBP1	NM_006788.3	NP_006779.1	RBP1_HUMAN	Q15311	655	551	655	Macrophage	PB001113(281-356) PB042799(371-416) PB001113(417-510) PB113902(517-613) PB061649(619-630)	no_domain(551-655)	-	-	-	3BCT_:304-371	30.88	19.14	1I84_V:1043-1098	32.14	53.33	-	-	-	-	8	3	10
443	GNP_ZNF31	BC008827	AAH08827.1	ZNF31_HUMAN	P17040	977	281	630	STX3A	NM_004177.3	NP_004168.1	STX3_HUMAN	Q13277	289	164	241	Macrophage	PB001113(281-356) PB042799(371-416) PB001113(417-510) PB113902(517-613) PB061649(619-630)	PF05739(196-241)	-	-	-	3BCT_:304-371	30.88	19.14	1DN1_B:164-242	77.22	100	-	-	-	-	8	1	8
444	GNP_ZNF31	BC008827	AAH08827.1	ZNF31_HUMAN	P17040	977	281	630	VIM	NM_003380.1	NP_003371.2	VIME_HUMAN	P08670	466	378	408	Macrophage	PB001113(281-356) PB042799(371-416) PB001113(417-510) PB113902(517-613) PB061649(619-630)	PF00038(378-408)	-	-	-	3BCT_:304-371	30.88	19.14	-	-	-	-	-	-	-	47	3	8
445	GNP_ZNF31	BC008827	AAH08827.1	ZNF31_HUMAN	P17040	977	281	630	YWHAZ	NM_145690.1	NP_663723.1	1433Z_HUMAN	P63104	245	70	221	Macrophage	PB001113(281-356) PB042799(371-416) PB001113(417-510) PB113902(517-613) PB061649(619-630)	PF00244(70-221)	-	-	-	3BCT_:304-371	30.88	19.14	1QJA_B:70-221	100	100	-	-	1	3	0	3	0
446	GNP_BANP	BC009424	AAH09424.1	Q96GJ7_HUMAN	Q96GJ7	469	280	469	UBC	NM_021009.2	NP_066289.1	UBIQ_HUMAN	P62988	685	414	478	Macrophage	PB015833(280-385) PB015869(386-469)	PF00240(414-454) PF00240(462-478)	-	-	-	-	-	-	-	-	-	-	-	-	-	98	0	0
447	GNP_BANP	BC009424	AAH09424.1	Q96GJ7_HUMAN	Q96GJ7	469	280	469	UBC	NM_021009.2	NP_066289.1	UBIQ_HUMAN	P62988	685	399	482	Macrophage	PB015833(280-385) PB015869(386-469)	PF00240(399-454) PF00240(462-482)	-	-	-	-	-	-	2D3G_B:19-76	100	69.05	-	-	-	-	98	0	0
448	GNP_ZNF581	BC010097	AAH10097.1	ZN581_HUMAN	Q9P0T4	197	1	87	UBC	NM_021009.2	NP_066289.1	UBIQ_HUMAN	P62988	685	395	478	Macrophage	PB022723(34-86)	PF00240(395-454) PF00240(462-478)	-	-	-	-	-	-	2D3G_B:15-76	100	73.81	-	-	-	-	98	3	64
449	GNP_FEM1B	BC010122	AAH10122.1	Q9UK73_HUMAN	Q9UK73	627	1	260	BEXL1	XM_043653.9	XP_043653.4	BEX4_HUMAN	Q9NWD9	446	406	446	Macrophage	PB035345(1-44) PF00023(45-77) PF00023(87-119) PF00023(120-152) PF00023(153-185) PF00023(186-211) PF00023(218-249) PB004842(250-260)	PF04538(406-446)	-	-	-	1N11_A:14-166	41.18	58.46	-	-	-	-	-	-	-	1	0	0
450	GNP_FEM1B	BC010122	AAH10122.1	Q9UK73_HUMAN	Q9UK73	627	1	260	CHIT1	NM_003465.1	NP_003456.1	CHIT1_HUMAN	Q13231	466	433	466	Macrophage	PB035345(1-44) PF00023(45-77) PF00023(87-119) PF00023(120-152) PF00023(153-185) PF00023(186-211) PF00023(218-249) PB004842(250-260)	PF01607(433-465)	-	-	-	1N11_A:14-166	41.18	58.46	-	-	-	-	-	-	-	1	3	8
451	GNP_NR0B1	BC011564	AAH11564.1	DAX1_HUMAN	P51843	470	250	470	MYO18A	NM_078471.3	NP_510880.2	MY18A_HUMAN	Q92614	2054	1589	1751	Macrophage	PF00104(259-465)	PB047669(1631-1688) PB087924(1689-1744)	-	-	-	-	-	-	-	-	-	-	-	-	-	47	3	20
452	GNP_p66alpha	BC011684	AAH11684.1	P66A_HUMAN	Q86YP4	490	1	250	MACF1	NM_033044.2	NP_149033.2	MACF4_HUMAN	Q96PK2	5938	4711	4800	Macrophage	PB020950(65-250)	PF00435(4711-4764) PF00435(4767-4800)	-	-	-	-	-	-	-	-	-	-	-	-	-	47	17	36
453	GNP_C1QTNF2	BC011699	AAH11699.1	C1QT2_HUMAN	Q9BXJ5	285	16	285	UBE2Q	NM_017582.5	NP_060052.3	UB2Q1_HUMAN	Q7Z7E8	422	141	197	Macrophage	PF01391(39-75) PF01391(76-135) PF00386(151-275)	PB012006(141-169)	-	-	-	1GR3_A:32-157	45.67	46.67	-	-	-	-	-	-	-	0	0	8
454	GNP_C1QTNF2	BC011699	AAH11699.1	C1QT2_HUMAN	Q9BXJ5	285	16	285	UNR	NM_007158.4	NP_009089.4	CSDE1_HUMAN	O75534-2	767	154	203	Macrophage	PF01391(39-75) PF01391(76-135) PF00386(151-275)	PF00313(154-203)	-	-	-	1GR3_A:32-157	45.67	46.67	-	-	-	-	-	-	-	0	0	8
455	GNP_LOC55565	BC012116	AAH12116.1	O75541_HUMAN	O75541	370	155	365	IFIT1	NM_001001887.1	NP_001001887.1	IFIT1_HUMAN	P09914	478	60	172	Macrophage	PB125240(247-313)	PF00515(95-128) PF00515(141-172)	-	-	-	1SRY_B:35-97	33.33	27.96	-	-	-	-	-	-	-	27	3	0
456	GNP_LOC55565	BC012116	AAH12116.1	O75541_HUMAN	O75541	370	155	365	LPXN	NM_004811.1	NP_004802.1	LPXN_HUMAN	O60711	386	139	220	Macrophage	PB125240(247-313)	PB007851(139-150) PF00412(152-208) PF00412(211-220)	-	-	-	1SRY_B:35-97	33.33	27.96	1U5S_B:8-63	48.21	68.29	-	-	-	-	27	25	0
457	GNP_NR4A1	NM_002135.3	NP_002126.2	NR4A1_HUMAN	P22736	598	130	260	ASCC3L1	NM_014014.2	NP_054733.2	U520_HUMAN	O75643	2136	187	392	Breast_cancer/Prostate_cancer	PB007634(130-260)	PB072233(204-252) PB009612(253-325) PB008539(326-392)	-	-	-	-	-	-	-	-	-	-	-	-	-	8	14	3
458	GNP_NR4A1	NM_002135.3	NP_002126.2	NR4A1_HUMAN	P22736	598	130	260	FAM35A	NM_019054.1	NP_061927.1	FA35A_HUMAN	Q86V20	835	224	408	Breast_cancer/Prostate_cancer	PB007634(130-260)	no_domain(224-408)	-	-	-	-	-	-	1GIR_A:79-139	30.16	33.51	-	-	-	-	0	0	0
459	GNP_NR4A1	NM_002135.3	NP_002126.2	NR4A1_HUMAN	P22736	598	130	260	GRINA	NM_001009184.1	NP_001009184.1	Q7Z429_HUMAN	Q7Z429	371	155	239	Breast_cancer/Prostate_cancer	PB007634(130-260)	PF01027(155-239)	-	-	-	-	-	-	-	-	-	-	-	-	-	0	6	0
460	GNP_NR4A1	NM_002135.3	NP_002126.2	NR4A1_HUMAN	P22736	598	130	260	HSPA8	NM_006597.3	NP_006588.1	HSP7C_HUMAN	P11142	646	132	300	Breast_cancer/Prostate_cancer	PB007634(130-260)	PF00012(132-300)	-	-	-	-	-	-	1HX1_A:151-319	100	100	-	-	1	2	98	3	19
461	GNP_NR4A1	NM_002135.3	NP_002126.2	NR4A1_HUMAN	P22736	598	130	260	PA2G4	NM_006191.1	NP_006182.1	PA2G4_HUMAN	Q9UQ80	394	49	67	Breast_cancer/Prostate_cancer	PB007634(130-260)	PF00557(49-67)	-	-	-	-	-	-	-	-	-	-	-	-	-	98	36	79
462	GNP_NR4A1	NM_002135.3	NP_002126.2	NR4A1_HUMAN	P22736	598	130	260	PPIB	NM_000942.4	NP_000933.1	PPIB_HUMAN	P23284	216	3	191	Breast_cancer/Prostate_cancer	PB007634(130-260)	PB028695(9-37) PF00160(45-191)	-	-	-	-	-	-	1CYN_A:1-153	100	80.95	-	-	-	-	72	3	19
463	GNP_NR4A1	NM_002135.3	NP_002126.2	NR4A1_HUMAN	P22736	598	130	260	RPL24	NM_000986.3	NP_000977.1	RL24_HUMAN	P83731	157	22	157	Breast_cancer/Prostate_cancer	PB007634(130-260)	PF01246(22-71)	-	-	-	-	-	-	-	-	-	-	-	-	-	47	3	19
464	GNP_NR4A1	NM_002135.3	NP_002126.2	NR4A1_HUMAN	P22736	598	130	260	RPL7	NM_000971.3	NP_000962.2	RL7_HUMAN	P18124	248	15	136	Breast_cancer/Prostate_cancer	PB007634(130-260)	PF08079(17-87) PF00327(88-136)	-	-	-	-	-	-	-	-	-	-	-	-	-	47	8	19
465	GNP_NR4A1	NM_002135.3	NP_002126.2	NR4A1_HUMAN	P22736	598	130	260	SERF2	NM_001018108.1	NP_001018118.1	SERF2_HUMAN	P84101	59	7	59	Breast_cancer/Prostate_cancer	PB007634(130-260)	PF04419(7-59)	-	-	-	-	-	-	-	-	-	-	-	-	-	0	0	0
466	GNP_NR4A1	NM_002135.3	NP_002126.2	NR4A1_HUMAN	P22736	598	130	260	SIPA1L3	NM_015073.1	NP_055888.1	SI1L3_HUMAN	O60292	1781	624	855	Breast_cancer/Prostate_cancer	PB007634(130-260)	PF02145(640-828) PB054196(624-806)	-	-	-	-	-	-	1SRQ_D:120-325	47.34	89.22	-	-	-	-	0	3	0
467	GNP_NR4A1	NM_002135.3	NP_002126.2	NR4A1_HUMAN	P22736	598	130	260	SUV420H2	NM_032701.2	NP_116090.2	Q86Y97_HUMAN	Q86Y97	462	148	312	Breast_cancer/Prostate_cancer	PB007634(130-260)	PF00856(148-224)	-	-	-	-	-	-	1PEG_B:219-299	30.86	38.18	-	-	-	-	0	0	0
468	GNP_NR4A1	NM_002135.3	NP_002126.2	NR4A1_HUMAN	P22736	598	130	260	TUBA6	NM_032704.2	NP_116093.1	TBA6_HUMAN	Q9BQE3	449	167	221	Breast_cancer/Prostate_cancer	PB007634(130-260)	PF00091(167-221)	-	-	-	-	-	-	1SA1_C:167-221	100	100	-	-	4	8	47	3	19
469	GNP_NR4A1	NM_002135.3	NP_002126.2	NR4A1_HUMAN	P22736	598	130	260	USP1	NM_001017416.1	NP_001017416.1	UBP1_HUMAN	O94782	785	379	445	Breast_cancer/Prostate_cancer	PB007634(130-260)	PF00443(379-445)	-	-	-	-	-	-	-	-	-	-	-	-	-	98	1	24
470	GNP_PML	BC020994	AAH20994.1	Q9BWP7_HUMAN	Q9BWP7	781	235	375	EIF3S6	NM_001568.1	NP_001559.1	IF36_HUMAN	P60228	445	302	406	Breast_cancer/Prostate_cancer	no_domain(235-375)	PF01399(302-395)	-	-	-	1SQG_A:341-420	30	51.06	-	-	-	-	-	-	-	0	6	0
471	GNP_PML	BC020994	AAH20994.1	Q9BWP7_HUMAN	Q9BWP7	781	235	375	KRT14	NM_000526.3	NP_000517.2	K1C14_HUMAN	P02533	472	152	311	Breast_cancer/Prostate_cancer	no_domain(235-375)	PF00038(152-311)	-	-	-	1SQG_A:341-420	30	51.06	-	-	-	-	-	-	-	15	6	0
472	GNP_PML	BC020994	AAH20994.1	Q9BWP7_HUMAN	Q9BWP7	781	235	375	KRT14	NM_000526.3	NP_000517.2	K1C14_HUMAN	P02533	472	227	300	Breast_cancer/Prostate_cancer	no_domain(235-375)	PF00038(227-300)	-	-	-	1SQG_A:341-420	30	51.06	-	-	-	-	-	-	-	15	6	0
473	GNP_PML	BC020994	AAH20994.1	Q9BWP7_HUMAN	Q9BWP7	781	235	375	KRT17	NM_000422.1	NP_000413.1	K1C17_HUMAN	Q04695	432	191	348	Breast_cancer/Prostate_cancer	no_domain(235-375)	PF00038(191-348)	-	-	-	1SQG_A:341-420	30	51.06	2OTC_I:200-271	32.5	50	-	-	-	-	15	6	0
474	GNP_PML	BC020994	AAH20994.1	Q9BWP7_HUMAN	Q9BWP7	781	235	375	TNRC15	NM_015575.2	NP_056390.2	Q6Y7W6_HUMAN	Q6Y7W6	1299	1019	1184	Breast_cancer/Prostate_cancer	no_domain(235-375)	PB044611(1047-1141) PB019163(1142-1184)	-	-	-	1SQG_A:341-420	30	51.06	-	-	-	-	-	-	-	0	0	0
475	GNP_PML	BC020994	AAH20994.1	Q9BWP7_HUMAN	Q9BWP7	781	235	375	TPM4	NM_003290.1	NP_003281.1	TPM4_HUMAN	P67936	248	118	150	Breast_cancer/Prostate_cancer	no_domain(235-375)	PF00261(118-150)	-	-	-	1SQG_A:341-420	30	51.06	-	-	-	-	-	-	-	15	6	0
476	GNP_PML	BC020994	AAH20994.1	Q9BWP7_HUMAN	Q9BWP7	781	305	450	KRT6C	NM_058242.1	NP_490596.1	K2C6C_HUMAN	P48666	564	179	368	Breast_cancer/Prostate_cancer	PB007318(419-450)	PF00038(179-368)	-	-	-	-	-	-	-	-	-	-	-	-	-	15	1	0
477	GNP_PML	BC020994	AAH20994.1	Q9BWP7_HUMAN	Q9BWP7	781	305	450	KTN1	NM_182926.1	NP_891556.1	KTN1_HUMAN	Q86UP2	1357	925	1215	Breast_cancer/Prostate_cancer	PB007318(419-450)	PB104772(976-1036) PB054162(1037-1079) PB016997(1080-1149)	-	-	-	-	-	-	-	-	-	-	-	-	-	15	1	0
478	GNP_PPP5C	BC001970	AAH01970.1	PPP5_HUMAN	P53041	499	1	150	BRD1	NM_014577.1	NP_055392.1	BRD1_HUMAN	O95696	1058	923	1058	Breast_cancer/Prostate_cancer	PB056794(1-27) PF00515(28-61) PF00515(62-95) PF00515(96-129) PF08321(135-150)	PB053149(923-944) PB046688(945-1026) PB016704(1027-1048)	-	-	-	1A17_:1-135	100	90	-	-	-	0	1	-	-	98	19	35
479	GNP_PPP5C	BC001970	AAH01970.1	PPP5_HUMAN	P53041	499	25	135	ALDOA	NM_000034.2	NP_000025.1	ALDOA_HUMAN	P04075	364	115	225	Breast_cancer/Prostate_cancer	PF00515(28-61) PF00515(62-95) PF00515(96-129)	PF00274(115-225)	-	-	-	1WAO_4:3-113	100	100	1ZAL_D:114-224	100	100	5	3	2	2	98	19	35
480	GNP_PPP5C	BC001970	AAH01970.1	PPP5_HUMAN	P53041	499	25	135	BRD1	NM_014577.1	NP_055392.1	BRD1_HUMAN	O95696	1058	1001	1058	Breast_cancer/Prostate_cancer	PF00515(28-61) PF00515(62-95) PF00515(96-129)	PB046688(1001-1026) PB016704(1027-1048)	-	-	-	1WAO_4:3-113	100	100	-	-	-	5	3	-	-	0	3	23
481	GNP_PPP5C	BC001970	AAH01970.1	PPP5_HUMAN	P53041	499	25	135	CEP4	NM_025009.3	NP_079285.2	CP135_HUMAN	Q66GS9	1140	845	985	Breast_cancer/Prostate_cancer	PF00515(28-61) PF00515(62-95) PF00515(96-129)	PF01920(877-966)	-	-	-	1WAO_4:3-113	100	100	-	-	-	5	3	-	-	0	0	0
482	GNP_PPP5C	BC001970	AAH01970.1	PPP5_HUMAN	P53041	499	25	135	DAAM1	NM_014992.1	NP_055807.1	DAAM1_HUMAN	Q9Y4D1	1078	876	1078	Breast_cancer/Prostate_cancer	PF00515(28-61) PF00515(62-95) PF00515(96-129)	PF02181(876-984)	-	-	-	1WAO_4:3-113	100	100	-	-	-	5	3	-	-	0	3	8
483	GNP_PPP5C	BC001970	AAH01970.1	PPP5_HUMAN	P53041	499	25	135	EIF4G1	NM_004953.2	NP_004944.2	IF4G1_HUMAN	Q04637	1403	659	773	Breast_cancer/Prostate_cancer	PF00515(28-61) PF00515(62-95) PF00515(96-129)	PF02854(659-773)	-	-	-	1WAO_4:3-113	100	100	1HU3_A:106-220	82.61	100	5	3	-	-	42	3	44
484	GNP_PPP5C	BC001970	AAH01970.1	PPP5_HUMAN	P53041	499	25	135	HECTD1	NM_015382.1	NP_056197.1	HECD1_HUMAN	Q9ULT8	2612	1914	2052	Breast_cancer/Prostate_cancer	PF00515(28-61) PF00515(62-95) PF00515(96-129)	PB068208(1914-2000)	-	-	-	1WAO_4:3-113	100	100	-	-	-	5	3	-	-	15	5	57
485	GNP_PPP5C	BC001970	AAH01970.1	PPP5_HUMAN	P53041	499	25	135	KIF15	NM_020242.1	NP_064627.1	Q9NS87_HUMAN	Q9NS87	1388	932	1163	Breast_cancer/Prostate_cancer	PF00515(28-61) PF00515(62-95) PF00515(96-129)	PB046993(962-1008) PB063978(1009-1163)	-	-	-	1WAO_4:3-113	100	100	-	-	-	5	3	-	-	62	3	35
486	GNP_PPP5C	BC001970	AAH01970.1	PPP5_HUMAN	P53041	499	25	135	KPNA1	NM_002264.1	NP_002255.1	IMA1_HUMAN	P52294	538	276	522	Breast_cancer/Prostate_cancer	PF00515(28-61) PF00515(62-95) PF00515(96-129)	PF00514(285-325) PF00514(327-367) PF00514(369-409) PF00514(412-452) PB000770(453-522)	-	-	-	1WAO_4:3-113	100	100	1WA5_B:279-523	57.96	97.57	5	3	-	-	113	3	38
487	GNP_PPP5C	BC001970	AAH01970.1	PPP5_HUMAN	P53041	499	25	135	LAMB3	NM_000228.2	NP_000219.2	LAMB3_HUMAN	Q13751	1172	905	1124	Breast_cancer/Prostate_cancer	PF00515(28-61) PF00515(62-95) PF00515(96-129)	PB005179(905-936) PB006200(959-1124)	-	-	-	1WAO_4:3-113	100	100	4HB1_:37-107	32.5	35.91	5	3	-	-	1	3	3
488	GNP_PPP5C	BC001970	AAH01970.1	PPP5_HUMAN	P53041	499	25	135	MAD1L1	NM_001013836.1	NP_001013858.1	MD1L1_HUMAN	Q9Y6D9	718	299	463	Breast_cancer/Prostate_cancer	PF00515(28-61) PF00515(62-95) PF00515(96-129)	PF05557(299-463)	-	-	-	1WAO_4:3-113	100	100	-	-	-	5	3	-	-	113	1	40
489	GNP_PPP5C	BC001970	AAH01970.1	PPP5_HUMAN	P53041	499	25	135	SPTBN1	NM_178313.1	NP_842565.1	SPTB2_HUMAN	Q01082-2	2155	615	1098	Breast_cancer/Prostate_cancer	PF00515(28-61) PF00515(62-95) PF00515(96-129)	PF00435(625-729) PF00435(731-834) PF00435(836-940) PF00435(942-1047) PF00435(1049-1098)	-	-	-	1WAO_4:3-113	100	100	1U4Q_B:2-52	35.29	10.54	5	3	-	-	62	3	44
490	GNP_PPP5C	BC001970	AAH01970.1	PPP5_HUMAN	P53041	499	25	135	SPTBN2	NM_006946.1	NP_008877.1	SPTN2_HUMAN	O15020	2390	1508	1955	Breast_cancer/Prostate_cancer	PF00515(28-61) PF00515(62-95) PF00515(96-129)	PF00435(1508-1586) PF00435(1588-1692) PF00435(1694-1799) PF00435(1801-1905) PF00435(1907-1955)	-	-	-	1WAO_4:3-113	100	100	1U4Q_B:131-291	30.25	34.15	5	3	-	-	62	3	44
491	GNP_PPP5C	BC001970	AAH01970.1	PPP5_HUMAN	P53041	499	130	240	LAMA3	NM_198129.1	NP_937762.1	Q6VU68_HUMAN	Q6VU68	3333	1874	2125	Breast_cancer/Prostate_cancer	PF08321(135-229)	PF06008(1874-2105)	-	-	-	1WAO_4:108-218	100	100	1P7T_A:286-360	33.77	29.37	5	3	-	-	1	5	13
492	GNP_PPP5C	BC001970	AAH01970.1	PPP5_HUMAN	P53041	499	130	240	LAMA3	NM_198129.1	NP_937762.1	Q6VU68_HUMAN	Q6VU68	3333	1906	2118	Breast_cancer/Prostate_cancer	PF08321(135-229)	PF06008(1906-2105)	-	-	-	1WAO_4:108-218	100	100	1Y8B_A:299-360	30.65	27.7	5	3	-	-	1	5	13
493	GNP_TRIM28	BC004978	AAH04978.1	TIF1B_HUMAN	Q13263	835	397	620	CBX1	NM_006807.3	NP_006798.1	CBX1_HUMAN	P83916	185	11	185	Breast_cancer/Prostate_cancer	PB012267(397-499) PB092906(500-524)	PF00385(21-70) PF01393(115-172)	-	-	-	-	-	-	1S4Z_B:9-75	98.51	38.29	-	-	-	-	98	6	24
494	GNP_TRIM28	BC004978	AAH04978.1	TIF1B_HUMAN	Q13263	835	397	620	CBX1	NM_006807.3	NP_006798.1	CBX1_HUMAN	P83916	185	57	185	Breast_cancer/Prostate_cancer	PB012267(397-499) PB092906(500-524)	PF00385(57-70) PF01393(115-172)	-	-	-	-	-	-	1S4Z_B:9-75	98.51	51.94	-	-	-	-	98	6	24
495	GNP_TRIM28	BC004978	AAH04978.1	TIF1B_HUMAN	Q13263	835	397	620	CBX1	NM_006807.3	NP_006798.1	CBX1_HUMAN	P83916	185	99	185	Breast_cancer/Prostate_cancer	PB012267(397-499) PB092906(500-524)	PF01393(115-172)	-	-	-	-	-	-	1S4Z_B:10-75	98.48	75.86	-	-	-	-	98	6	24
496	GNP_TRIM28	BC004978	AAH04978.1	TIF1B_HUMAN	Q13263	835	140	410	PPP1R14B	NM_138689.2	NP_619634.1	PP14B_HUMAN	Q96C90	147	76	147	Breast_cancer/Prostate_cancer	PF00643(148-195) PF00643(204-245) PB012267(263-410)	PF05361(76-147)	-	-	-	-	-	-	1J2N_A:38-99	41.27	87.5	-	-	-	-	0	1	0
497	GNP_NR0B2	BC030207	AAH30207.1	SHP_HUMAN	Q15466	257	55	257	PGK1	NM_000291.2	NP_000282.1	PGK1_HUMAN	P00558	417	140	387	Breast_cancer/Prostate_cancer	PF00104(60-253)	PF00162(140-387)	-	-	-	1XIU_B:128-223	34.38	47.29	1VJD_A:139-386	97.58	100	-	-	1	4	0	3	24
498	GNP_NR0B2	BC030207	AAH30207.1	SHP_HUMAN	Q15466	257	55	257	PLEC1	NM_000445.2	NP_000436.2	PLEC1_HUMAN	Q15149-2	4574	3160	3534	Breast_cancer/Prostate_cancer	PF00104(60-253)	PB000775(3214-3289) PB002002(3290-3334) PF00681(3335-3379) PF00681(3380-3417) PF00681(3449-3493) PB002212(3494-3518)	-	-	-	1XIU_B:128-223	34.38	47.29	1LM7_B:1-202	59.8	54.4	-	-	-	-	47	6	8
499	GNP_NR0B2	BC030207	AAH30207.1	SHP_HUMAN	Q15466	257	55	257	SPTBN1	NM_178313.1	NP_842565.1	SPTB2_HUMAN	Q01082-2	2155	539	759	Breast_cancer/Prostate_cancer	PF00104(60-253)	PF00435(539-623) PF00435(625-729) PF00435(731-759)	-	-	-	1XIU_B:128-223	34.38	47.29	1U4Q_B:28-242	36.07	99.1	-	-	-	-	47	6	56
500	GNP_NR0B2	BC030207	AAH30207.1	SHP_HUMAN	Q15466	257	55	257	SPTBN1	NM_178313.1	NP_842565.1	SPTB2_HUMAN	Q01082-2	2155	554	1100	Breast_cancer/Prostate_cancer	PF00104(60-253)	PF00435(554-623) PF00435(625-729) PF00435(731-834) PF00435(836-940) PF00435(942-1047) PF00435(1049-1100)	-	-	-	1XIU_B:128-223	34.38	47.29	1U4Q_B:2-52	35.29	9.32	-	-	-	-	47	6	56
501	GNP_NR0B2	BC030207	AAH30207.1	SHP_HUMAN	Q15466	257	55	257	SSRP1	NM_003146.2	NP_003137.1	SSRP1_HUMAN	Q08945	709	507	629	Breast_cancer/Prostate_cancer	PF00104(60-253)	PF00505(547-615)	-	-	-	1XIU_B:128-223	34.38	47.29	1QRV_B:4-70	53.62	56.1	-	-	-	-	98	13	79
502	GNP_SERTAD1	BC002670	AAH02670.1	SRTD1_HUMAN	Q9UHV2	236	1	95	KPNA1	NM_002264.1	NP_002255.1	IMA1_HUMAN	P52294	538	223	510	Breast_cancer/Prostate_cancer	PF06031(45-82)	PF00514(223-241) PF00514(243-283) PF00514(285-325) PF00514(327-367) PF00514(369-409) PF00514(412-452) PB000770(453-510)	-	-	-	-	-	-	1WA5_B:227-514	56.6	99.31	-	-	-	-	0	0	51
503	GNP_SERTAD1	BC002670	AAH02670.1	SRTD1_HUMAN	Q9UHV2	236	1	95	KPNA1	NM_002264.1	NP_002255.1	IMA1_HUMAN	P52294	538	226	517	Breast_cancer/Prostate_cancer	PF06031(45-82)	PF00514(226-241) PF00514(243-283) PF00514(285-325) PF00514(327-367) PF00514(369-409) PF00514(412-452) PB000770(453-517)	-	-	-	-	-	-	1WA5_B:230-523	56.46	99.32	-	-	-	-	0	0	51
504	GNP_SERTAD1	BC002670	AAH02670.1	SRTD1_HUMAN	Q9UHV2	236	1	95	KPNA2	NM_002266.2	NP_002257.1	IMA2_HUMAN	P52292	529	18	529	Breast_cancer/Prostate_cancer	PF06031(45-82)	PF01749(18-99) PF00514(108-149) PF00514(151-191) PF00514(193-238) PF00514(241-280) PF00514(282-322) PF00514(324-364) PF00514(366-406) PF00514(409-449) PB000770(450-529)	-	-	-	-	-	-	1Q1T_C:6-466	94.14	90.04	-	-	0	3	0	0	55
505	GNP_SERTAD1	BC002670	AAH02670.1	SRTD1_HUMAN	Q9UHV2	236	1	95	KPNA3	NM_002267.2	NP_002258.2	IMA3_HUMAN	O00505	521	62	470	Breast_cancer/Prostate_cancer	PF06031(45-82)	PF01749(62-94) PF00514(103-144) PF00514(146-186) PF00514(188-229) PF00514(232-271) PF00514(273-313) PF00514(315-355) PF00514(357-397) PF00514(400-440) PB000770(441-470)	-	-	-	-	-	-	2C1M_A:1-407	52.83	98.04	-	-	-	-	0	0	15
506	GNP_SERTAD1	BC002670	AAH02670.1	SRTD1_HUMAN	Q9UHV2	236	1	95	KPNA4	NM_002268.3	NP_002259.1	IMA4_HUMAN	O00629	521	160	443	Breast_cancer/Prostate_cancer	PF06031(45-82)	PF00514(160-186) PF00514(188-229) PF00514(232-271) PF00514(273-313) PF00514(315-355) PF00514(357-397) PF00514(400-440)	-	-	-	-	-	-	2C1M_A:91-378	52.43	100	-	-	-	-	0	0	8
507	GNP_SERTAD1	BC002670	AAH02670.1	SRTD1_HUMAN	Q9UHV2	236	1	95	KRT7	NM_005556.3	NP_005547.3	K2C7_HUMAN	P08729	469	346	469	Breast_cancer/Prostate_cancer	PF06031(45-82)	PF00038(346-402)	-	-	-	-	-	-	1GK6_B:2-59	50	46.77	-	-	-	-	0	0	8
508	GNP_STAT3	BC014482	AAH14482.1	STAT3_HUMAN	P40763	770	130	320	CCDC14	NM_022757.3	NP_073594.3	Q7Z3N3_HUMAN	Q7Z3N3	793	59	427	Breast_cancer/Prostate_cancer	PF01017(138-319)	PF07246(286-339)	-	-	-	1BG1_A:130-320	100	100	1NU7_H:109-157	32.69	14.09	6	10	-	-	0	0	0
509	GNP_STAT3	BC014482	AAH14482.1	STAT3_HUMAN	P40763	770	130	320	DDOST	NM_005216.3	NP_005207.2	OST48_HUMAN	P39656	456	183	272	Breast_cancer/Prostate_cancer	PF01017(138-319)	PF03345(183-272)	-	-	-	1BG1_A:130-320	100	100	-	-	-	6	10	-	-	87	1	19
510	GNP_STAT3	BC014482	AAH14482.1	STAT3_HUMAN	P40763	770	130	320	DST	NM_183380.1	NP_899236.1	BPAEA_HUMAN	O94833	5497	3893	4033	Breast_cancer/Prostate_cancer	PF01017(138-319)	PF00435(3893-3956) PF00435(3959-4033)	-	-	-	1BG1_A:130-320	100	100	-	-	-	6	10	-	-	62	22	36
511	GNP_STAT3	BC014482	AAH14482.1	STAT3_HUMAN	P40763	770	130	320	DST	NM_183380.1	NP_899236.1	BPAEA_HUMAN	O94833	5497	2305	2521	Breast_cancer/Prostate_cancer	PF01017(138-319)	PF00435(2427-2521)	-	-	-	1BG1_A:130-320	100	100	-	-	-	6	10	-	-	62	22	36
512	GNP_STAT3	BC014482	AAH14482.1	STAT3_HUMAN	P40763	770	130	320	FLJ20364	NM_017785.2	NP_060255.2	Q96EA4_HUMAN	Q96EA4	605	165	316	Breast_cancer/Prostate_cancer	PF01017(138-319)	PB000002(165-195) PB023634(196-316)	-	-	-	1BG1_A:130-320	100	100	-	-	-	6	10	-	-	0	0	0
513	GNP_STAT3	BC014482	AAH14482.1	STAT3_HUMAN	P40763	770	130	320	FNBP4	NM_015308.1	NP_056123.1	Q8N3X1_HUMAN	Q8N3X1	1015	426	648	Breast_cancer/Prostate_cancer	PF01017(138-319)	PB038190(456-594) PF00397(595-625) PB053273(626-648)	-	-	-	1BG1_A:130-320	100	100	-	-	-	6	10	-	-	47	3	15
514	GNP_STAT3	BC014482	AAH14482.1	STAT3_HUMAN	P40763	770	130	320	GMIP	NM_016573.1	NP_057657.1	GMIP_HUMAN	Q9P107	970	29	198	Breast_cancer/Prostate_cancer	PF01017(138-319)	PB017192(29-198)	-	-	-	1BG1_A:130-320	100	100	-	-	-	6	10	-	-	15	17	15
515	GNP_STAT3	BC014482	AAH14482.1	STAT3_HUMAN	P40763	770	130	320	GOLGB1	NM_004487.1	NP_004478.1	GOGB1_HUMAN	Q14789	3259	2706	2926	Breast_cancer/Prostate_cancer	PF01017(138-319)	PB065686(2706-2799) PB000002(2803-2903)	-	-	-	1BG1_A:130-320	100	100	-	-	-	6	10	-	-	87	6	8
516	GNP_STAT3	BC014482	AAH14482.1	STAT3_HUMAN	P40763	770	130	320	IRF6	NM_006147.2	NP_006138.1	IRF6_HUMAN	O14896	467	204	448	Breast_cancer/Prostate_cancer	PF01017(138-319)	PB016042(204-222) PB015254(223-269) PB002334(270-404) PB013074(405-448)	-	-	-	1BG1_A:130-320	100	100	-	-	-	6	10	-	-	98	20	79
517	GNP_STAT3	BC014482	AAH14482.1	STAT3_HUMAN	P40763	770	130	320	KRT14	NM_000526.3	NP_000517.2	K1C14_HUMAN	P02533	472	121	311	Breast_cancer/Prostate_cancer	PF01017(138-319)	PF00038(121-311)	-	-	-	1BG1_A:130-320	100	100	-	-	-	6	10	-	-	47	6	3
518	GNP_STAT3	BC014482	AAH14482.1	STAT3_HUMAN	P40763	770	130	320	KRT17	NM_000422.1	NP_000413.1	K1C17_HUMAN	Q04695	432	8	273	Breast_cancer/Prostate_cancer	PF01017(138-319)	PF00038(83-273)	-	-	-	1BG1_A:130-320	100	100	-	-	-	6	10	-	-	47	6	3
519	GNP_STAT3	BC014482	AAH14482.1	STAT3_HUMAN	P40763	770	130	320	KRT18	NM_199187.1	NP_954657.1	K1C18_HUMAN	P05783	430	7	265	Breast_cancer/Prostate_cancer	PF01017(138-319)	PF00038(79-265)	-	-	-	1BG1_A:130-320	100	100	-	-	-	6	10	-	-	47	6	3
520	GNP_STAT3	BC014482	AAH14482.1	STAT3_HUMAN	P40763	770	130	320	KRT18	NM_199187.1	NP_954657.1	K1C18_HUMAN	P05783	430	89	412	Breast_cancer/Prostate_cancer	PF01017(138-319)	PF00038(89-391) PB063981(392-412)	-	-	-	1BG1_A:130-320	100	100	1GK4_F:2-81	36.25	24.69	6	10	-	-	47	6	3
521	GNP_STAT3	BC014482	AAH14482.1	STAT3_HUMAN	P40763	770	130	320	KRT5	NM_000424.2	NP_000415.1	K2C5_HUMAN	P13647	590	2	386	Breast_cancer/Prostate_cancer	PF01017(138-319)	PB000551(140-166) PF00038(167-386)	-	-	-	1BG1_A:130-320	100	100	-	-	-	6	10	-	-	47	6	3
522	GNP_STAT3	BC014482	AAH14482.1	STAT3_HUMAN	P40763	770	130	320	KRT5	NM_000424.2	NP_000415.1	K2C5_HUMAN	P13647	590	85	334	Breast_cancer/Prostate_cancer	PF01017(138-319)	PB000551(140-166) PF00038(167-334)	-	-	-	1BG1_A:130-320	100	100	-	-	-	6	10	-	-	47	6	3
523	GNP_STAT3	BC014482	AAH14482.1	STAT3_HUMAN	P40763	770	130	320	KRT5	NM_000424.2	NP_000415.1	K2C5_HUMAN	P13647	590	86	276	Breast_cancer/Prostate_cancer	PF01017(138-319)	PB000551(140-166) PF00038(167-276)	-	-	-	1BG1_A:130-320	100	100	-	-	-	6	10	-	-	47	6	3
524	GNP_STAT3	BC014482	AAH14482.1	STAT3_HUMAN	P40763	770	130	320	KRT5	NM_000424.2	NP_000415.1	K2C5_HUMAN	P13647	590	102	398	Breast_cancer/Prostate_cancer	PF01017(138-319)	PB000551(140-166) PF00038(167-398)	-	-	-	1BG1_A:130-320	100	100	-	-	-	6	10	-	-	47	6	3
525	GNP_STAT3	BC014482	AAH14482.1	STAT3_HUMAN	P40763	770	130	320	KRT5	NM_000424.2	NP_000415.1	K2C5_HUMAN	P13647	590	106	289	Breast_cancer/Prostate_cancer	PF01017(138-319)	PB000551(140-166) PF00038(167-289)	-	-	-	1BG1_A:130-320	100	100	-	-	-	6	10	-	-	47	6	3
526	GNP_STAT3	BC014482	AAH14482.1	STAT3_HUMAN	P40763	770	130	320	KRT5	NM_000424.2	NP_000415.1	K2C5_HUMAN	P13647	590	122	399	Breast_cancer/Prostate_cancer	PF01017(138-319)	PB000551(140-166) PF00038(167-399)	-	-	-	1BG1_A:130-320	100	100	-	-	-	6	10	-	-	47	6	3
527	GNP_STAT3	BC014482	AAH14482.1	STAT3_HUMAN	P40763	770	130	320	KRT6A	NM_005554.2	NP_005545.1	K2C6A_HUMAN	P02538	564	3	340	Breast_cancer/Prostate_cancer	PF01017(138-319)	PB000551(135-161) PF00038(162-340)	-	-	-	1BG1_A:130-320	100	100	-	-	-	6	10	-	-	47	1	3
528	GNP_STAT3	BC014482	AAH14482.1	STAT3_HUMAN	P40763	770	130	320	KRT6B	NM_005555.2	NP_005546.1	K2C6B_HUMAN	P04259	564	104	372	Breast_cancer/Prostate_cancer	PF01017(138-319)	PB000551(135-161) PF00038(162-372)	-	-	-	1BG1_A:130-320	100	100	-	-	-	6	10	-	-	47	6	8
529	GNP_STAT3	BC014482	AAH14482.1	STAT3_HUMAN	P40763	770	130	320	KRT8	NM_002273.2	NP_002264.1	K2C8_HUMAN	P05787	483	47	207	Breast_cancer/Prostate_cancer	PF01017(138-319)	PB000551(63-89) PF00038(90-207)	-	-	-	1BG1_A:130-320	100	100	-	-	-	6	10	-	-	0	0	0
530	GNP_STAT3	BC014482	AAH14482.1	STAT3_HUMAN	P40763	770	130	320	LAMB3	NM_000228.2	NP_000219.2	LAMB3_HUMAN	Q13751	1172	635	1082	Breast_cancer/Prostate_cancer	PF01017(138-319)	PB005179(635-936) PB006200(959-1082)	-	-	-	1BG1_A:130-320	100	100	4HB1_:37-107	32.5	17.63	6	10	-	-	98	1	15
531	GNP_STAT3	BC014482	AAH14482.1	STAT3_HUMAN	P40763	770	130	320	LAMB3	NM_000228.2	NP_000219.2	LAMB3_HUMAN	Q13751	1172	683	981	Breast_cancer/Prostate_cancer	PF01017(138-319)	PB005179(683-936) PB006200(959-981)	-	-	-	1BG1_A:130-320	100	100	-	-	-	6	10	-	-	98	6	3
532	GNP_STAT3	BC014482	AAH14482.1	STAT3_HUMAN	P40763	770	130	320	NDE1	NM_017668.1	NP_060138.1	Q9NXR1_HUMAN	Q9NXR1	335	151	304	Breast_cancer/Prostate_cancer	PF01017(138-319)	PF04880(151-304)	-	-	-	1BG1_A:130-320	100	100	1I84_V:1104-1159	30.36	33.77	6	10	-	-	47	6	5
533	GNP_STAT3	BC014482	AAH14482.1	STAT3_HUMAN	P40763	770	130	320	NUPL1	NM_014089.3	NP_054808.1	NUPL1_HUMAN	Q9BVL2	599	386	599	Breast_cancer/Prostate_cancer	PF01017(138-319)	PB027255(386-479)	-	-	-	1BG1_A:130-320	100	100	1I0S_B:96-159	31.25	29.91	6	10	-	-	0	17	0
534	GNP_STAT3	BC014482	AAH14482.1	STAT3_HUMAN	P40763	770	130	320	PKP2	NM_001005242.1	NP_001005242.1	PKP2_HUMAN	Q99959-2	837	223	426	Breast_cancer/Prostate_cancer	PF01017(138-319)	PB102502(223-356) PF00514(384-424)	-	-	-	1BG1_A:130-320	100	100	1XM9_A:2-73	45.95	36.27	6	10	-	-	62	6	56
535	GNP_STAT3	BC014482	AAH14482.1	STAT3_HUMAN	P40763	770	130	320	PPL	NM_002705.3	NP_002696.3	PEPL_HUMAN	O60437	1756	792	995	Breast_cancer/Prostate_cancer	PF01017(138-319)	PB034117(792-881) PB000002(890-984)	-	-	-	1BG1_A:130-320	100	100	-	-	-	6	10	-	-	62	6	56
536	GNP_STAT3	BC014482	AAH14482.1	STAT3_HUMAN	P40763	770	130	320	RBBP5	NM_005057.2	NP_005048.2	RBBP5_HUMAN	Q15291	538	29	161	Breast_cancer/Prostate_cancer	PF01017(138-319)	PF00400(30-52) PF00400(56-94) PB014101(126-161)	-	-	-	1BG1_A:130-320	100	100	1ERJ_C:131-218	35.23	66.17	6	10	-	-	0	0	8
537	GNP_STAT3	BC014482	AAH14482.1	STAT3_HUMAN	P40763	770	130	320	RFWD3	NM_018124.3	NP_060594.3	Q6PCD5_HUMAN	Q6PCD5	774	86	281	Breast_cancer/Prostate_cancer	PF01017(138-319)	no_domain(86-281)	-	-	-	1BG1_A:130-320	100	100	1KP8_N:128-179	30.77	26.53	6	10	-	-	113	3	6
538	GNP_STAT3	BC014482	AAH14482.1	STAT3_HUMAN	P40763	770	130	320	SPTBN1	NM_178313.1	NP_842565.1	SPTB2_HUMAN	Q01082-2	2155	692	915	Breast_cancer/Prostate_cancer	PF01017(138-319)	PF00435(692-729) PF00435(731-834) PF00435(836-915)	-	-	-	1BG1_A:130-320	100	100	-	-	-	6	10	-	-	113	3	6
539	GNP_STAT3	BC014482	AAH14482.1	STAT3_HUMAN	P40763	770	130	320	SPTBN1	NM_178313.1	NP_842565.1	SPTB2_HUMAN	Q01082-2	2155	831	1199	Breast_cancer/Prostate_cancer	PF01017(138-319)	PF00435(836-940) PF00435(942-1047) PF00435(1049-1154) PF00435(1156-1199)	-	-	-	1BG1_A:130-320	100	100	1S35_A:3-150	58.78	40.11	6	10	-	-	0	17	19
540	GNP_STAT3	BC014482	AAH14482.1	STAT3_HUMAN	P40763	770	130	320	SRI	NM_198901.1	NP_944490.1	SORCN_HUMAN	P30626	183	58	183	Breast_cancer/Prostate_cancer	PF01017(138-319)	PF00036(59-87) PF00036(89-117)	-	-	-	1BG1_A:130-320	100	100	1JUO_B:73-198	100	100	6	10	0	3	47	6	3
541	GNP_STAT3	BC014482	AAH14482.1	STAT3_HUMAN	P40763	770	130	320	SSSCA1	NM_006396.1	NP_006387.1	SSA27_HUMAN	O60232	199	11	199	Breast_cancer/Prostate_cancer	PF01017(138-319)	PB038702(11-23) PF06677(33-74)	-	-	-	1BG1_A:130-320	100	100	-	-	-	6	10	-	-	47	1	3
542	GNP_STAT3	BC014482	AAH14482.1	STAT3_HUMAN	P40763	770	130	320	STIP1	NM_006819.1	NP_006810.1	STIP1_HUMAN	P31948	543	14	293	Breast_cancer/Prostate_cancer	PF01017(138-319)	PF00515(14-37) PF00515(38-60) PF00515(72-105) PB007055(115-191) PF00515(225-258) PF00515(259-292)	-	-	-	1BG1_A:130-320	100	100	1ELW_B:14-118	100	37.5	6	10	-	-	47	1	3
543	GNP_STAT3	BC014482	AAH14482.1	STAT3_HUMAN	P40763	770	130	320	STIP1	NM_006819.1	NP_006810.1	STIP1_HUMAN	P31948	543	97	293	Breast_cancer/Prostate_cancer	PF01017(138-319)	PB007055(115-191) PF00515(225-258) PF00515(259-292)	-	-	-	1BG1_A:130-320	100	100	1ELR_A:2-72	100	36.04	6	10	-	-	0	0	0
544	GNP_STAT3	BC014482	AAH14482.1	STAT3_HUMAN	P40763	770	1	320	DKFZp547C195	NM_207343.1	NP_997226.1	Q6P2E0_HUMAN	Q6P2E0	640	188	380	Breast_cancer/Prostate_cancer	PF02865(2-122) PF01017(138-319)	PF06519(188-380)	-	-	-	1BG1_A:1-320	99.69	100	1I84_V:854-904	36.21	30.05	6	10	-	-	47	6	5
545	GNP_STAT3	BC014482	AAH14482.1	STAT3_HUMAN	P40763	770	1	320	KRT5	NM_000424.2	NP_000415.1	K2C5_HUMAN	P13647	590	86	276	Breast_cancer/Prostate_cancer	PF02865(2-122) PF01017(138-319)	PB000551(140-166) PF00038(167-276)	-	-	-	1BG1_A:1-320	99.69	100	-	-	-	6	10	-	-	47	6	3
546	GNP_STAT3	BC014482	AAH14482.1	STAT3_HUMAN	P40763	770	1	320	KRT6B	NM_005555.2	NP_005546.1	K2C6B_HUMAN	P04259	564	141	312	Breast_cancer/Prostate_cancer	PF02865(2-122) PF01017(138-319)	PB000551(141-161) PF00038(162-312)	-	-	-	1BG1_A:1-320	99.69	100	-	-	-	6	10	-	-	1	6	5
547	GNP_STAT3	BC014482	AAH14482.1	STAT3_HUMAN	P40763	770	1	320	KRT6B	NM_005555.2	NP_005546.1	K2C6B_HUMAN	P04259	564	149	422	Breast_cancer/Prostate_cancer	PF02865(2-122) PF01017(138-319)	PB000551(149-161) PF00038(162-422)	-	-	-	1BG1_A:1-320	99.69	100	-	-	-	6	10	-	-	1	6	5
548	GNP_STAT3	BC014482	AAH14482.1	STAT3_HUMAN	P40763	770	1	320	NDE1	NM_017668.1	NP_060138.1	Q9NXR1_HUMAN	Q9NXR1	335	151	304	Breast_cancer/Prostate_cancer	PF02865(2-122) PF01017(138-319)	PF04880(151-304)	-	-	-	1BG1_A:1-320	99.69	100	1I84_V:1104-1159	30.36	33.77	6	10	-	-	98	0	0
549	GNP_STAT3	BC014482	AAH14482.1	STAT3_HUMAN	P40763	770	1	320	PPL	NM_002705.3	NP_002696.3	PEPL_HUMAN	O60437	1756	792	995	Breast_cancer/Prostate_cancer	PF02865(2-122) PF01017(138-319)	PB034117(792-881) PB000002(890-984)	-	-	-	1BG1_A:1-320	99.69	100	-	-	-	6	10	-	-	42	24	32
550	GNP_STAT4	BC031212	AAH31212.1	STAT3_HUMAN	Q14765	748	130	315	ADNP	NM_015339.2	NP_056154.1	ADNP_HUMAN	Q9H2P0	1102	71	589	Breast_cancer/Prostate_cancer	PF01017(137-314)	PB060059(281-480) PF00096(512-535) PB050651(536-589)	-	-	-	1YVL_B:129-316	43.09	100	4FAB_H:79-177	34	17.92	-	-	-	-	98	31	79
551	GNP_STAT4	BC031212	AAH31212.1	STAT4_HUMAN	Q14765	748	130	315	CIT	NM_007174.1	NP_009105.1	CTRO_HUMAN	O14578	2027	1210	1519	Breast_cancer/Prostate_cancer	PF01017(137-314)	PB042298(1210-1350) PF00130(1363-1414) PF00169(1444-1519)	-	PF01017/PF00130	-	1YVL_B:129-316	43.09	100	1Y8F_A:12-65	38.89	17.1	-	-	-	-	15	14	31
552	GNP_STAT4	BC031212	AAH31212.1	STAT4_HUMAN	Q14765	748	130	315	CTNNB1	X87838.1	CAA61107.1	CTNB1_HUMAN	P35222	781	497	781	Breast_cancer/Prostate_cancer	PF01017(137-314)	PF00514(583-623) PF00514(624-664) PB002335(665-739) PB010003(748-781)	-	-	-	1YVL_B:129-316	43.09	100	1V18_A:364-538	100	61.4	-	-	-	-	98	6	24
553	GNP_STAT4	BC031212	AAH31212.1	STAT4_HUMAN	Q14765	748	130	315	HNRPH1	NM_005520.1	NP_005511.1	HNRH1_HUMAN	P31943	449	138	346	Breast_cancer/Prostate_cancer	PF01017(137-314)	PF00076(138-183) PF08080(255-290) PF00076(291-346)	-	-	-	1YVL_B:129-316	43.09	100	1WEZ_A:4-73	92.86	33.49	-	-	-	-	47	3	1
554	GNP_STAT4	BC031212	AAH31212.1	STAT4_HUMAN	Q14765	748	130	315	KRT19	NM_002276.3	NP_002267.2	K1C19_HUMAN	P08727	400	1	322	Breast_cancer/Prostate_cancer	PF01017(137-314)	PF00038(79-322)	-	-	-	1YVL_B:129-316	43.09	100	-	-	-	-	-	-	-	47	3	1
555	GNP_STAT4	BC031212	AAH31212.1	STAT4_HUMAN	Q14765	748	130	315	KRT5	NM_000424.2	NP_000415.1	K2C5_HUMAN	P13647	590	2	386	Breast_cancer/Prostate_cancer	PF01017(137-314)	PB000551(140-166) PF00038(167-386)	-	-	-	1YVL_B:129-316	43.09	100	-	-	-	-	-	-	-	98	10	79
556	GNP_STAT4	BC031212	AAH31212.1	STAT4_HUMAN	Q14765	748	130	315	KRT5	NM_000424.2	NP_000415.1	K2C5_HUMAN	P13647	590	9	347	Breast_cancer/Prostate_cancer	PF01017(137-314)	PB000551(140-166) PF00038(167-347)	-	-	-	1YVL_B:129-316	43.09	100	-	-	-	-	-	-	-	98	10	79
557	GNP_STAT4	BC031212	AAH31212.1	STAT4_HUMAN	Q14765	748	130	315	MCM4	NM_182746.1	NP_877423.1	MCM4_HUMAN	P33991	863	153	502	Breast_cancer/Prostate_cancer	PF01017(137-314)	PB011664(153-218) PB000295(219-315) PB000142(325-393) PF00493(445-502)	-	-	-	1YVL_B:129-316	43.09	100	-	-	-	-	-	-	-	0	17	0
558	GNP_STAT4	BC031212	AAH31212.1	STAT4_HUMAN	Q14765	748	130	315	MCM4	NM_182746.1	NP_877423.1	MCM4_HUMAN	P33991	863	241	433	Breast_cancer/Prostate_cancer	PF01017(137-314)	PB000295(241-315) PB000142(325-393)	-	-	-	1YVL_B:129-316	43.09	100	1LTL_F:102-237	33.58	70.98	-	-	-	-	0	14	19
559	GNP_STAT4	BC031212	AAH31212.1	STAT4_HUMAN	Q14765	748	130	315	M-RIP	NM_015134.2	NP_055949.2	MRIP_HUMAN	Q6WCQ1-2	1038	719	936	Breast_cancer/Prostate_cancer	PF01017(137-314)	PB025491(719-784) PF05701(725-931) PB025496(877-936) PF07373(918-932)	-	-	-	1YVL_B:129-316	43.09	100	-	-	-	-	-	-	-	72	24	31
560	GNP_STAT4	BC031212	AAH31212.1	STAT4_HUMAN	Q14765	748	130	315	RBM27	XM_291128.3	XP_291128.2	Q9P2N5_HUMAN	Q9P2N5	1060	48	513	Breast_cancer/Prostate_cancer	PF01017(137-314)	PF00642(274-300)	-	-	-	1YVL_B:129-316	43.09	100	-	-	-	-	-	-	-	0	1	19
561	GNP_STAT4	BC031212	AAH31212.1	STAT4_HUMAN	Q14765	748	130	315	RNF111	NM_017610.6	NP_060080.6	Q6P9A4_HUMAN	Q6P9A4	986	610	913	Breast_cancer/Prostate_cancer	PF01017(137-314)	PB038012(850-913)	-	-	-	1YVL_B:129-316	43.09	100	-	-	-	-	-	-	-	0	6	0
562	GNP_STAT4	BC031212	AAH31212.1	STAT4_HUMAN	Q14765	748	130	315	RNF111	NM_017610.6	NP_060080.6	Q6P9A4_HUMAN	Q6P9A4	986	731	923	Breast_cancer/Prostate_cancer	PF01017(137-314)	PB038012(850-920)	-	-	-	1YVL_B:129-316	43.09	100	-	-	-	-	-	-	-	8	1	1
563	GNP_STAT4	BC031212	AAH31212.1	STAT4_HUMAN	Q14765	748	130	315	RPL13A	NM_012423.2	NP_036555.1	RL13A_HUMAN	P40429	203	7	188	Breast_cancer/Prostate_cancer	PF01017(137-314)	PF00572(7-122)	-	-	-	1YVL_B:129-316	43.09	100	1S1I_M:6-146	67.38	77.47	-	-	-	-	15	14	31
564	GNP_STAT4	BC031212	AAH31212.1	STAT4_HUMAN	Q14765	748	130	315	TRA1	NM_003299.1	NP_003290.1	ENPL_HUMAN	P14625	803	472	679	Breast_cancer/Prostate_cancer	PF01017(137-314)	PF00183(472-679)	-	-	-	1YVL_B:129-316	43.09	100	1HK7_B:138-284	43.24	71.15	-	-	-	-	98	7	108
565	GNP_STAT4	BC031212	AAH31212.1	STAT4_HUMAN	Q14765	748	130	315	TRA1	NM_003299.1	NP_003290.1	ENPL_HUMAN	P14625	803	486	627	Breast_cancer/Prostate_cancer	PF01017(137-314)	PF00183(486-627)	-	-	-	1YVL_B:129-316	43.09	100	1HK7_B:149-284	45.26	96.48	-	-	-	-	1	3	19
566	GNP_STAT4	BC031212	AAH31212.1	STAT4_HUMAN	Q14765	748	1	320	ALDH1A3	NM_000693.1	NP_000684.1	AL1A3_HUMAN	P47895	512	148	331	Breast_cancer/Prostate_cancer	PF02865(2-122) PF01017(137-314)	PF00171(148-331)	-	-	-	1YVL_B:1-321	46.89	100	1BI9_D:135-318	78.8	100	-	-	-	-	0	3	8
567	GNP_STAT4	BC031212	AAH31212.1	STAT4_HUMAN	Q14765	748	1	320	C13orf6	NM_032859.2	NP_116248.2	Q7L211_HUMAN	Q7L211	337	303	337	Breast_cancer/Prostate_cancer	PF02865(2-122) PF01017(137-314)	no_domain(303-337)	-	-	-	1YVL_B:1-321	46.89	100	-	-	-	-	-	-	-	98	3	8
568	GNP_STAT4	BC031212	AAH31212.1	STAT4_HUMAN	Q14765	748	1	320	C14orf156	NM_031210.3	NP_112487.1	Q9GZT3_HUMAN	Q9GZT3	109	17	109	Breast_cancer/Prostate_cancer	PF02865(2-122) PF01017(137-314)	PF00076(21-91)	-	-	-	1YVL_B:1-321	46.89	100	1HD1_A:3-67	33.85	69.89	-	-	-	-	47	3	1
569	GNP_STAT4	BC031212	AAH31212.1	STAT4_HUMAN	Q14765	748	1	320	C5orf18	NM_005669.3	NP_005660.3	REEP5_HUMAN	Q00765	185	171	185	Breast_cancer/Prostate_cancer	PF02865(2-122) PF01017(137-314)	no_domain(171-185)	-	-	-	1YVL_B:1-321	46.89	100	-	-	-	-	-	-	-	98	10	79
570	GNP_STAT4	BC031212	AAH31212.1	STAT4_HUMAN	Q14765	748	1	320	CIT	NM_007174.1	NP_009105.1	CTRO_HUMAN	O14578	2027	1210	1519	Breast_cancer/Prostate_cancer	PF02865(2-122) PF01017(137-314)	PB042298(1210-1350) PF00130(1363-1414) PF00169(1444-1519)	-	PF02865/PF00130 PF01017/PF00130	-	1YVL_B:1-321	46.89	100	1Y8F_A:12-65	38.89	17.1	-	-	-	-	98	7	108
571	GNP_STAT4	BC031212	AAH31212.1	STAT4_HUMAN	Q14765	748	1	320	CTNNB1	X87838.1	CAA61107.1	CTNB1_HUMAN	P35222	781	497	781	Breast_cancer/Prostate_cancer	PF02865(2-122) PF01017(137-314)	PF00514(583-623) PF00514(624-664) PB002335(665-739) PB010003(748-781)	-	-	-	1YVL_B:1-321	46.89	100	1V18_A:364-538	100	61.4	-	-	-	-	47	3	3
572	GNP_STAT4	BC031212	AAH31212.1	STAT4_HUMAN	Q14765	748	1	320	CUL4B	NM_003588.2	NP_003579.2	CUL4B_HUMAN	Q13620-2	913	388	564	Breast_cancer/Prostate_cancer	PF02865(2-122) PF01017(137-314)	PF00888(388-564)	-	-	-	1YVL_B:1-321	46.89	100	1U6G_A:235-404	31.03	93.79	-	-	-	-	98	10	79
573	GNP_STAT4	BC031212	AAH31212.1	STAT4_HUMAN	Q14765	748	1	320	DLG1	NM_004087.1	NP_004078.1	DLG1_HUMAN	Q12959-2	926	628	897	Breast_cancer/Prostate_cancer	PF02865(2-122) PF01017(137-314)	PF00625(769-871) PB001478(872-897)	-	-	-	1YVL_B:1-321	46.89	100	1KJW_A:46-266	60	100	-	-	-	-	47	3	0
574	GNP_STAT4	BC031212	AAH31212.1	STAT4_HUMAN	Q14765	748	1	320	EPAS1	NM_001430.3	NP_001421.2	EPAS1_HUMAN	Q99814	870	540	756	Breast_cancer/Prostate_cancer	PF02865(2-122) PF01017(137-314)	PB015971(554-756)	-	-	-	1YVL_B:1-321	46.89	100	1BEZ_:142-192	31.37	23.5	-	-	-	-	98	7	108
575	GNP_STAT4	BC031212	AAH31212.1	STAT4_HUMAN	Q14765	748	1	320	EXPH5	NM_015065.1	NP_055880.1	SLC2B_HUMAN	Q8NEV8	1989	241	649	Breast_cancer/Prostate_cancer	PF02865(2-122) PF01017(137-314)	PB076287(241-649)	-	-	-	1YVL_B:1-321	46.89	100	-	-	-	-	-	-	-	47	3	0
576	GNP_STAT4	BC031212	AAH31212.1	STAT4_HUMAN	Q14765	748	1	320	KPNA4	NM_002268.3	NP_002259.1	IMA4_HUMAN	O00629	521	160	443	Breast_cancer/Prostate_cancer	PF02865(2-122) PF01017(137-314)	PF00514(160-186) PF00514(188-229) PF00514(232-271) PF00514(273-313) PF00514(315-355) PF00514(357-397) PF00514(400-440)	-	-	-	1YVL_B:1-321	46.89	100	2C1M_A:91-378	52.43	100	-	-	-	-	27	10	19
577	GNP_STAT4	BC031212	AAH31212.1	STAT4_HUMAN	Q14765	748	1	320	KRT5	NM_000424.2	NP_000415.1	K2C5_HUMAN	P13647	590	9	291	Breast_cancer/Prostate_cancer	PF02865(2-122) PF01017(137-314)	PB000551(140-166) PF00038(167-291)	-	-	-	1YVL_B:1-321	46.89	100	-	-	-	-	-	-	-	47	3	0
578	GNP_STAT4	BC031212	AAH31212.1	STAT4_HUMAN	Q14765	748	1	320	MCM4	NM_182746.1	NP_877423.1	MCM4_HUMAN	P33991	863	153	502	Breast_cancer/Prostate_cancer	PF02865(2-122) PF01017(137-314)	PB011664(153-218) PB000295(219-315) PB000142(325-393) PF00493(445-502)	-	-	-	1YVL_B:1-321	46.89	100	-	-	-	-	-	-	-	0	14	19
579	GNP_STAT4	BC031212	AAH31212.1	STAT4_HUMAN	Q14765	748	1	320	MCM4	NM_182746.1	NP_877423.1	MCM4_HUMAN	P33991	863	173	456	Breast_cancer/Prostate_cancer	PF02865(2-122) PF01017(137-314)	PB011664(173-218) PB000295(219-315) PB000142(325-393) PF00493(445-456)	-	-	-	1YVL_B:1-321	46.89	100	1LTL_F:51-237	30.57	67.96	-	-	-	-	47	1	19
580	GNP_STAT4	BC031212	AAH31212.1	STAT4_HUMAN	Q14765	748	1	320	M-RIP	NM_015134.2	NP_055949.2	MRIP_HUMAN	Q6WCQ1-2	1038	778	941	Breast_cancer/Prostate_cancer	PF02865(2-122) PF01017(137-314)	PB000002(778-876) PB025496(877-941) PF07373(918-932)	-	-	-	1YVL_B:1-321	46.89	100	-	-	-	-	-	-	-	72	24	31
581	GNP_STAT4	BC031212	AAH31212.1	STAT4_HUMAN	Q14765	748	1	320	NCOA6	NM_014071.2	NP_054790.2	NCOA6_HUMAN	Q14686	2063	143	387	Breast_cancer/Prostate_cancer	PF02865(2-122) PF01017(137-314)	PB105789(143-258) PB001212(308-387)	-	-	-	1YVL_B:1-321	46.89	100	1LB4_A:76-125	30.77	21.22	-	-	-	-	0	17	0
582	GNP_STAT4	BC031212	AAH31212.1	STAT4_HUMAN	Q14765	748	1	320	NEFL	NM_006158.1	NP_006149.1	NFL_HUMAN	P07196	544	1	521	Breast_cancer/Prostate_cancer	PF02865(2-122) PF01017(137-314)	PF04732(9-87) PF00038(88-398)	-	-	-	1YVL_B:1-321	46.89	100	1GK4_F:2-84	59.04	15.93	-	-	-	-	72	24	31
583	GNP_STAT4	BC031212	AAH31212.1	STAT4_HUMAN	Q14765	748	1	320	PKM2	NM_182470.1	NP_872270.1	KPYM_HUMAN	P14618-2	531	20	262	Breast_cancer/Prostate_cancer	PF02865(2-122) PF01017(137-314)	PF00224(42-262)	-	-	-	1YVL_B:1-321	46.89	100	1T5A_D:56-298	100	100	-	-	7	10	72	24	31
584	GNP_STAT4	BC031212	AAH31212.1	STAT4_HUMAN	Q14765	748	1	320	RBM27	XM_291128.3	XP_291128.2	Q9P2N5_HUMAN	Q9P2N5	1060	48	513	Breast_cancer/Prostate_cancer	PF02865(2-122) PF01017(137-314)	PF00642(274-300)	-	-	-	1YVL_B:1-321	46.89	100	-	-	-	-	-	-	-	0	1	15
585	GNP_STAT4	BC031212	AAH31212.1	STAT4_HUMAN	Q14765	748	1	320	TRA1	NM_003299.1	NP_003290.1	ENPL_HUMAN	P14625	803	486	627	Breast_cancer/Prostate_cancer	PF02865(2-122) PF01017(137-314)	PF00183(486-627)	-	-	-	1YVL_B:1-321	46.89	100	1HK7_B:149-284	45.26	96.48	-	-	-	-	72	3	20
586	GNP_STAT4	BC031212	AAH31212.1	STAT4_HUMAN	Q14765	748	1	320	TRA1	NM_003299.1	NP_003290.1	ENPL_HUMAN	P14625	803	488	776	Breast_cancer/Prostate_cancer	PF02865(2-122) PF01017(137-314)	PF00183(488-776)	-	-	-	1YVL_B:1-321	46.89	100	1HK7_B:149-284	45.26	47.4	-	-	-	-	98	22	94
587	GNP_STAT4	BC031212	AAH31212.1	STAT4_HUMAN	Q14765	748	1	320	VprBP	NM_014703.1	NP_055518.1	Q9Y4B6_HUMAN	Q9Y4B6	1507	829	1010	Breast_cancer/Prostate_cancer	PF02865(2-122) PF01017(137-314)	PF08513(848-874)	-	-	-	1YVL_B:1-321	46.89	100	-	-	-	-	-	-	-	0	0	0
588	GNP_ZNF581	BC010097	AAH10097.1	ZN581_HUMAN	Q9P0T4	197	1	87	PGD	NM_002631.2	NP_002622.2	6PGD_HUMAN	P52209	483	41	136	Macrophage	PB022723(34-86)	PF03446(41-136)	-	-	-	-	-	-	2PGD_:40-122	91.57	86.46	-	-	-	-	0	3	24
589	GNP_ZNF581	BC010097	AAH10097.1	ZN581_HUMAN	Q9P0T4	197	1	87	UBC	NM_021009.3	NP_066289.2	UBIQ_HUMAN	P62988	685	15	105	Macrophage	PB022723(34-86)	PF00240(15-74) PF00240(82-105)	-	-	-	-	-	-	2D3G_B:15-76	100	68.13	-	-	-	-	98	3	58
590	GNP_ZNF581	BC010097	AAH10097.1	ZN581_HUMAN	Q9P0T4	197	1	87	UBC	NM_021009.3	NP_066289.2	UBIQ_HUMAN	P62988	685	91	181	Macrophage	PB022723(34-86)	PF00240(91-150) PF00240(158-181)	-	-	-	-	-	-	2D3G_B:15-76	100	68.13	-	-	-	-	98	3	58
591	GNP_ZNF581	BC010097	AAH10097.1	ZN581_HUMAN	Q9P0T4	197	1	87	UBC	NM_021009.3	NP_066289.2	UBIQ_HUMAN	P62988	685	167	257	Macrophage	PB022723(34-86)	PF00240(167-226) PF00240(234-257)	-	-	-	-	-	-	2D3G_B:15-76	98.39	68.13	-	-	-	-	98	3	58
592	GNP_ZNF581	BC010097	AAH10097.1	ZN581_HUMAN	Q9P0T4	197	1	87	UBC	NM_021009.3	NP_066289.2	UBIQ_HUMAN	P62988	685	243	333	Macrophage	PB022723(34-86)	PF00240(243-302) PF00240(310-333)	-	-	-	-	-	-	2D3G_B:15-76	100	68.13	-	-	-	-	98	3	58
593	GNP_ZNF581	BC010097	AAH10097.1	ZN581_HUMAN	Q9P0T4	197	1	87	UBC	NM_021009.3	NP_066289.2	UBIQ_HUMAN	P62988	685	319	409	Macrophage	PB022723(34-86)	PF00240(319-378) PF00240(386-409)	-	-	-	-	-	-	2D3G_B:15-76	100	68.13	-	-	-	-	98	3	58
594	GNP_ZNF581	BC010097	AAH10097.1	ZN581_HUMAN	Q9P0T4	197	1	87	UBC	NM_021009.3	NP_066289.2	UBIQ_HUMAN	P62988	685	471	561	Macrophage	PB022723(34-86)	PF00240(471-530) PF00240(538-561)	-	-	-	-	-	-	2D3G_B:15-76	100	68.13	-	-	-	-	98	3	58
595	GNP_ZNF581	BC010097	AAH10097.1	ZN581_HUMAN	Q9P0T4	197	1	87	UBC	NM_021009.3	NP_066289.2	UBIQ_HUMAN	P62988	685	547	637	Macrophage	PB022723(34-86)	PF00240(547-606) PF00240(614-637)	-	-	-	-	-	-	2D3G_B:15-76	100	68.13	-	-	-	-	98	3	58
596	GNP_ESR2	NM_001437.1	NP_001428.1	ESR2_HUMAN	Q92731	530	1	148	HIPK1	NM_181358.1	NP_852003.1	HIPK1_HUMAN	Q86Z02-4	816	214	384	Breast_cancer/Prostate_cancer	PB001828(46-146)	PB021754(233-266) PB009664(273-307) PB009664(324-384)	-	-	-	-	-	-	1BYK_B:207-253	38.6	33.33	-	-	-	-	98	6	79
597	GNP_ESR2	NM_001437.1	NP_001428.1	ESR2_HUMAN	Q92731	530	1	148	RBM9	NM_001031695.1	NP_001026865.1	RBM9_HUMAN	O43251-2	380	244	380	Breast_cancer/Prostate_cancer	PB001828(46-146)	PB006442(249-380)	-	-	-	-	-	-	-	-	-	-	-	-	-	98	23	113
598	GNP_ESR2	NM_001437.1	NP_001428.1	ESR2_HUMAN	Q92731	530	1	148	KIAA0310	AB002308.4	BAA20769.4	K0310_HUMAN	O15027	2388	1032	1299	Breast_cancer/Prostate_cancer	PB001828(46-146)	PB041151(1257-1299)	-	-	-	-	-	-	-	-	-	-	-	-	-	0	0	0
599	GNP_ESR2	NM_001437.1	NP_001428.1	ESR2_HUMAN	Q92731	530	1	148	MSTO1	NM_018116.2	NP_060586.2	Q9BUK6_HUMAN	Q9BUK6	570	288	504	Breast_cancer/Prostate_cancer	PB001828(46-146)	PB014157(288-419) PB025960(420-504)	-	-	-	-	-	-	-	-	-	-	-	-	-	0	0	0
600	GNP_NCOA1	NM_003743.4	NP_003734.3	NCOA1_HUMAN	Q15788	1441	355	610	MYCBP2	NM_015057.2	NP_055872.2	MYCB2_HUMAN	O75592	4640	1680	1818	Breast_cancer/Prostate_cancer	PB007701(355-380) PB007999(381-610)	PF08005(1688-1818)	-	-	-	-	-	-	-	-	-	-	-	-	-	98	8	79
601	GNP_NCOA1	NM_003743.4	NP_003734.3	NCOA1_HUMAN	Q15788	1441	990	1275	TRAK2	NM_015049.1	NP_055864.1	AL2S3_HUMAN	O60296	914	207	379	Breast_cancer/Prostate_cancer	PB012387(990-1118) PF07469(1149-1199) PF07469(1212-1268)	PF04849(207-354) PB022875(355-379)	-	-	-	-	-	-	-	-	-	-	-	-	-	27	15	8
602	GNP_NCOA1	NM_003743.4	NP_003734.3	NCOA1_HUMAN	Q15788	1441	990	1275	CTSB	NM_001908.3	NP_001899.1	CATB_HUMAN	P07858	339	60	339	Breast_cancer/Prostate_cancer	PB012387(990-1118) PF07469(1149-1199) PF07469(1212-1268)	PF00112(80-329)	-	-	-	-	-	-	3PBH_:44-317	100	97.86	-	-	3	4	72	3	31
603	GNP_NCOA1	NM_003743.4	NP_003734.3	NCOA1_HUMAN	Q15788	1441	990	1275	RPL7	NM_000971.3	NP_000962.2	RL7_HUMAN	P18124	248	11	247	Breast_cancer/Prostate_cancer	PB012387(990-1118) PF07469(1149-1199) PF07469(1212-1268)	PF08079(17-87) PF00327(88-140) PB001403(202-246)	-	-	-	-	-	-	1S1I_F:1-161	59.01	67.09	-	-	-	-	47	5	19
604	GNP_NCOA1	NM_003743.4	NP_003734.3	NCOA1_HUMAN	Q15788	1441	990	1275	SON	NM_003103.5	NP_003094.4	SON_HUMAN	P18583-7	2386	743	1026	Breast_cancer/Prostate_cancer	PB012387(990-1118) PF07469(1149-1199) PF07469(1212-1268)	PB101620(889-912) PB101632(949-972) PB035472(990-1013) PB035472(1015-1026)	-	-	-	-	-	-	-	-	-	-	-	-	-	98	3	20
605	GNP_NCOA1	NM_003743.4	NP_003734.3	NCOA1_HUMAN	Q15788	1441	990	1275	RHOD	NM_014578.2	NP_055393.1	RHOD_HUMAN	O00212	210	67	208	Breast_cancer/Prostate_cancer	PB012387(990-1118) PF07469(1149-1199) PF07469(1212-1268)	PF00071(67-192)	-	-	-	-	-	-	1I4L_D:53-177	53.6	88.03	-	-	-	-	15	5	15
606	GNP_NCOA1	NM_003743.4	NP_003734.3	NCOA1_HUMAN	Q15788	1441	990	1275	KRT17	NM_000422.1	NP_000413.1	K1C17_HUMAN	Q04695	432	327	432	Breast_cancer/Prostate_cancer	PB012387(990-1118) PF07469(1149-1199) PF07469(1212-1268)	PF00038(327-394) PB032329(395-432)	-	-	-	-	-	-	1GK4_F:17-84	38.24	64.15	-	-	-	-	47	6	1
607	GNP_NCOA1	NM_003743.4	NP_003734.3	NCOA1_HUMAN	Q15788	1441	990	1275	KNTC1	NM_014708.3	NP_055523.1	KNTC1_HUMAN	P50748	2209	295	558	Breast_cancer/Prostate_cancer	PB012387(990-1118) PF07469(1149-1199) PF07469(1212-1268)	PB076323(333-558)	-	-	-	-	-	-	-	-	-	-	-	-	-	98	6	27
608	GNP_NCOA2	NM_006540	NP_006531.1	NCOA2_HUMAN	Q15596	1464	1101	1380	ACADVL	NM_000018.2	NP_000009.1	ACADV_HUMAN	P49748	655	302	373	Breast_cancer/Prostate_cancer	PB029373(1101-1113) PB012387(1117-1247) PF07469(1281-1338)	PF00441(327-373)	-	-	-	-	-	-	1BUC_B:208-279	45.83	100	-	-	-	-	72	3	19
609	GNP_NCOA2	NM_006540	NP_006531.1	NCOA2_HUMAN	Q15596	1464	1101	1380	AHNAK	NM_001620.1	NP_001611.1	-	-	5890	1357	1503	Breast_cancer/Prostate_cancer	PB029373(1101-1113) PB012387(1117-1247) PF07469(1281-1338)	PB054788(1357-1444)	-	-	-	-	-	-	1DKG_D:278-371	30.56	68.71	-	-	-	-	0	0	0
610	GNP_NCOA2	NM_006540	NP_006531.1	NCOA2_HUMAN	Q15596	1464	1101	1380	ATF7IP	NM_018179.3	NP_060649.3	Q6VMQ6_HUMAN	Q6VMQ6	1270	610	884	Breast_cancer/Prostate_cancer	PB029373(1101-1113) PB012387(1117-1247) PF07469(1281-1338)	PB017581(610-654) PB041978(655-726) PB070614(802-884)	-	-	-	-	-	-	-	-	-	-	-	-	-	8	0	0
611	GNP_NCOA2	NM_006540	NP_006531.1	NCOA2_HUMAN	Q15596	1464	1101	1380	CTSB	NM_001908.3	NP_001899.1	CATB_HUMAN	P07858	339	38	339	Breast_cancer/Prostate_cancer	PB029373(1101-1113) PB012387(1117-1247) PF07469(1281-1338)	PF08127(38-66) PF00112(80-329)	-	-	-	-	-	-	3PBH_:22-317	100	98.01	-	-	3	4	72	1	31
612	GNP_NCOA2	NM_006540	NP_006531.1	NCOA2_HUMAN	Q15596	1464	1101	1380	CTSB	NM_001908.3	NP_001899.1	CATB_HUMAN	P07858	339	60	339	Breast_cancer/Prostate_cancer	PB029373(1101-1113) PB012387(1117-1247) PF07469(1281-1338)	PF00112(80-329)	-	-	-	-	-	-	3PBH_:44-317	100	97.86	-	-	3	4	72	1	31
613	GNP_NCOA2	NM_006540	NP_006531.1	NCOA2_HUMAN	Q15596	1464	1101	1380	CTSB	NM_001908.3	NP_001899.1	CATB_HUMAN	P07858	339	76	339	Breast_cancer/Prostate_cancer	PB029373(1101-1113) PB012387(1117-1247) PF07469(1281-1338)	PF00112(80-329)	-	-	-	-	-	-	1GMY_C:1-261	100	98.86	-	-	1	2	72	1	31
614	GNP_NCOA2	NM_006540	NP_006531.1	NCOA2_HUMAN	Q15596	1464	1101	1380	CTSB	NM_001908.3	NP_001899.1	CATB_HUMAN	P07858	339	97	339	Breast_cancer/Prostate_cancer	PB029373(1101-1113) PB012387(1117-1247) PF07469(1281-1338)	PF00112(97-329)	-	-	-	-	-	-	1GMY_C:19-261	100	100	-	-	1	2	72	1	31
615	GNP_NCOA2	NM_006540	NP_006531.1	NCOA2_HUMAN	Q15596	1464	1101	1380	DLST	NM_001933.3	NP_001924.2	ODO2_HUMAN	P36957	453	123	304	Breast_cancer/Prostate_cancer	PB029373(1101-1113) PB012387(1117-1247) PF07469(1281-1338)	PF00364(123-143) PF00198(219-304)	-	-	-	-	-	-	1SCZ_A:2-85	54.76	46.15	-	-	-	-	72	3	19
616	GNP_NCOA2	NM_006540	NP_006531.1	NCOA2_HUMAN	Q15596	1464	1101	1380	EEF1G	NM_001404.4	NP_001395.1	EF1G_HUMAN	P26641	437	1	125	Breast_cancer/Prostate_cancer	PB029373(1101-1113) PB012387(1117-1247) PF07469(1281-1338)	PF02798(2-81) PF00043(106-125)	-	-	-	-	-	-	1NHY_A:39-126	34.09	62.4	-	-	-	-	27	6	19
617	GNP_NCOA2	NM_006540	NP_006531.1	NCOA2_HUMAN	Q15596	1464	1101	1380	EIF4G1	NM_198244.1	NP_937887.1	IF4G1_HUMAN	Q04637	1512	1391	1506	Breast_cancer/Prostate_cancer	PB029373(1101-1113) PB012387(1117-1247) PF07469(1281-1338)	PB010710(1391-1429) PF02020(1431-1506)	-	-	-	-	-	-	1UG3_B:246-339	100	81.03	-	-	-	-	27	6	15
618	GNP_NCOA2	NM_006540	NP_006531.1	NCOA2_HUMAN	Q15596	1464	1101	1380	FN1	NM_054034.2	NP_473375.2	FINC_HUMAN	P02751	657	125	381	Breast_cancer/Prostate_cancer	PB029373(1101-1113) PB012387(1117-1247) PF07469(1281-1338)	PF00039(125-135) PF00039(141-179) PF00039(186-225) PF00039(231-270) PF00039(308-342) PF00040(360-381)	-	-	-	-	-	-	1FBR_:1-93	100	36.19	-	-	-	-	27	6	15
619	GNP_NCOA2	NM_006540	NP_006531.1	NCOA2_HUMAN	Q15596	1464	1101	1380	FN1	NM_054034.2	NP_473375.2	FINC_HUMAN	P02751	657	361	623	Breast_cancer/Prostate_cancer	PB029373(1101-1113) PB012387(1117-1247) PF07469(1281-1338)	PF00040(361-401) PF00040(420-461) PF00039(470-508) PF00039(518-555) PF00039(561-599) PF00041(608-623)	-	-	-	-	-	-	1E8B_A:57-160	100	39.54	-	-	-	-	72	6	10
620	GNP_NCOA2	NM_006540	NP_006531.1	NCOA2_HUMAN	Q15596	1464	1101	1380	GANAB	NM_198335.1	NP_938149.1	GANAB_HUMAN	Q14697-2	963	231	483	Breast_cancer/Prostate_cancer	PB029373(1101-1113) PB012387(1117-1247) PF07469(1281-1338)	PB022351(231-273) PB000316(276-346) PF01055(387-483)	-	-	-	-	-	-	1XSK_F:221-338	32.77	45.06	-	-	-	-	98	6	24
621	GNP_NCOA2	NM_006540	NP_006531.1	NCOA2_HUMAN	Q15596	1464	1101	1380	HNRPH1	NM_005520.1	NP_005511.1	HNRH1_HUMAN	P31943	449	197	346	Breast_cancer/Prostate_cancer	PB029373(1101-1113) PB012387(1117-1247) PF07469(1281-1338)	PF08080(255-290) PF00076(291-346)	-	-	-	-	-	-	1WEZ_A:4-73	92.86	46.67	-	-	-	-	98	6	0
622	GNP_NCOA2	NM_006540	NP_006531.1	NCOA2_HUMAN	Q15596	1464	1101	1380	HNRPK	NM_031263.1	NP_112553.1	HNRPK_HUMAN	P61978-2	464	104	404	Breast_cancer/Prostate_cancer	PB029373(1101-1113) PB012387(1117-1247) PF07469(1281-1338)	PF00013(146-209) PF00013(389-404)	-	-	-	-	-	-	1J5K_A:17-70	36.36	18.27	-	-	-	-	27	6	28
623	GNP_NCOA2	NM_006540	NP_006531.1	NCOA2_HUMAN	Q15596	1464	1101	1380	HSPCB	NM_007355.2	NP_031381.2	HS90B_HUMAN	P08238	724	1	237	Breast_cancer/Prostate_cancer	PB029373(1101-1113) PB012387(1117-1247) PF07469(1281-1338)	PF02518(35-188) PF00183(191-237)	-	-	-	-	-	-	1UYM_A:13-218	100	86.92	-	-	-	-	98	6	79
624	GNP_NCOA2	NM_006540	NP_006531.1	NCOA2_HUMAN	Q15596	1464	1101	1380	MCM3	NM_002388.3	NP_002379.2	MCM3_HUMAN	P25205	808	190	282	Breast_cancer/Prostate_cancer	PB029373(1101-1113) PB012387(1117-1247) PF07469(1281-1338)	PB000142(191-239)	-	-	-	-	-	-	1LTL_F:174-225	48.08	55.91	-	-	-	-	27	3	40
625	GNP_NCOA2	NM_006540	NP_006531.1	NCOA2_HUMAN	Q15596	1464	1101	1380	METAP1	NM_015143.1	NP_055958.1	AMPM1_HUMAN	P53582	272	1	272	Breast_cancer/Prostate_cancer	PB029373(1101-1113) PB012387(1117-1247) PF07469(1281-1338)	PB073990(1-13) PF00557(23-259)	-	-	-	-	-	-	2B3L_A:60-329	100	99.26	-	-	2	5	0	0	0
626	GNP_NCOA2	NM_006540	NP_006531.1	NCOA2_HUMAN	Q15596	1464	1101	1380	MRPL38	NM_032478.2	NP_115867.1	Q96DV4_HUMAN	Q96DV4	346	78	275	Breast_cancer/Prostate_cancer	PB029373(1101-1113) PB012387(1117-1247) PF07469(1281-1338)	PB036381(78-130) PF01161(131-275)	-	-	-	-	-	-	1BEH_B:21-135	32.54	58.08	-	-	-	-	98	5	79
627	GNP_NCOA2	NM_006540	NP_006531.1	NCOA2_HUMAN	Q15596	1464	1101	1380	NANOG	NM_024865.1	NP_079141.1	Q9H9S0_HUMAN	Q9H9S0	305	76	305	Breast_cancer/Prostate_cancer	PB029373(1101-1113) PB012387(1117-1247) PF07469(1281-1338)	PF00046(96-152) PB031853(153-305)	-	-	-	-	-	-	1FTT_:6-63	44.83	25.22	-	-	-	-	98	6	24
628	GNP_NCOA2	NM_006540	NP_006531.1	NCOA2_HUMAN	Q15596	1464	1101	1380	PARP4	NM_006437.2	NP_006428.1	PARP4_HUMAN	Q9UKK3	1724	1208	1493	Breast_cancer/Prostate_cancer	PB029373(1101-1113) PB012387(1117-1247) PF07469(1281-1338)	no_domain(1208-1493)	-	-	-	-	-	-	-	-	-	-	-	-	-	8	6	8
629	GNP_NCOA2	NM_006540	NP_006531.1	NCOA2_HUMAN	Q15596	1464	1101	1380	PLSCR1	NM_021105.1	NP_066928.1	PLS1_HUMAN	O15162	318	77	223	Breast_cancer/Prostate_cancer	PB029373(1101-1113) PB012387(1117-1247) PF07469(1281-1338)	PF03803(86-223)	-	-	-	-	-	-	-	-	-	-	-	-	-	47	1	19
630	GNP_NCOA2	NM_006540	NP_006531.1	NCOA2_HUMAN	Q15596	1464	1101	1380	RPL15	NM_002948.2	NP_002939.2	RL15_HUMAN	P61313	204	71	204	Breast_cancer/Prostate_cancer	PB029373(1101-1113) PB012387(1117-1247) PF07469(1281-1338)	PF00827(71-193)	-	-	-	-	-	-	1S1I_L:70-202	67.91	100	-	-	-	-	47	3	19
631	GNP_NCOA2	NM_006540	NP_006531.1	NCOA2_HUMAN	Q15596	1464	1101	1380	RPL18A	NM_000980.2	NP_000971.1	RL18A_HUMAN	Q02543	176	12	69	Breast_cancer/Prostate_cancer	PB029373(1101-1113) PB012387(1117-1247) PF07469(1281-1338)	PF01775(12-69)	-	-	-	-	-	-	-	-	-	-	-	-	-	72	6	8
632	GNP_NCOA2	NM_006540	NP_006531.1	NCOA2_HUMAN	Q15596	1464	1101	1380	SEC23IP	NM_007190.2	NP_009121.1	S23IP_HUMAN	Q9Y6Y8	1000	165	307	Breast_cancer/Prostate_cancer	PB029373(1101-1113) PB012387(1117-1247) PF07469(1281-1338)	PB117842(165-307)	-	-	-	-	-	-	-	-	-	-	-	-	-	98	3	20
633	GNP_NCOA2	NM_006540	NP_006531.1	NCOA2_HUMAN	Q15596	1464	1101	1380	SON	NM_138927.1	NP_620305.1	SON_HUMAN	P18583	2426	2054	2421	Breast_cancer/Prostate_cancer	PB029373(1101-1113) PB012387(1117-1247) PF07469(1281-1338)	PB011495(2088-2304) PF01585(2305-2349) PF00035(2372-2408)	-	-	-	-	-	-	-	-	-	-	-	-	-	98	3	20
634	GNP_NCOA2	NM_006540	NP_006531.1	NCOA2_HUMAN	Q15596	1464	1101	1380	SON	NM_138927.1	NP_620305.1	SON_HUMAN	P18583	2426	783	1066	Breast_cancer/Prostate_cancer	PB029373(1101-1113) PB012387(1117-1247) PF07469(1281-1338)	PB101620(929-952) PB101632(989-1012) PB035472(1030-1053) PB035472(1055-1066)	-	-	-	-	-	-	-	-	-	-	-	-	-	47	0	15
635	GNP_NCOA2	NM_006540	NP_006531.1	NCOA2_HUMAN	Q15596	1464	1101	1380	SPAG5	NM_006461.3	NP_006452.3	SPAG5_HUMAN	Q96R06	1193	686	891	Breast_cancer/Prostate_cancer	PB029373(1101-1113) PB012387(1117-1247) PF07469(1281-1338)	PB000002(707-810)	-	-	-	-	-	-	-	-	-	-	-	-	-	1	1	19
636	GNP_NCOA2	NM_006540	NP_006531.1	NCOA2_HUMAN	Q15596	1464	1101	1380	TINAGL1	NM_022164.1	NP_071447.1	TINAL_HUMAN	Q9GZM7	467	126	399	Breast_cancer/Prostate_cancer	PB029373(1101-1113) PB012387(1117-1247) PF07469(1281-1338)	PB001958(126-140) PB010637(141-193) PF00112(203-399)	-	-	-	-	-	-	1QDQ_A:1-190	36.79	66.06	-	-	-	-	98	0	24
637	GNP_NCOA2	NM_006540	NP_006531.1	NCOA2_HUMAN	Q15596	1464	1101	1380	TREX1	NM_130384.1	NP_569055.1	ATRIP_HUMAN	Q8WXE1	791	311	459	Breast_cancer/Prostate_cancer	PB029373(1101-1113) PB012387(1117-1247) PF07469(1281-1338)	PB076235(311-459)	-	-	-	-	-	-	-	-	-	-	-	-	-	15	6	0
638	GNP_NCOA2	NM_006540	NP_006531.1	NCOA2_HUMAN	Q15596	1464	1101	1380	TRIM37	NM_015294.2	NP_056109.1	TRI37_HUMAN	O94972	964	96	430	Breast_cancer/Prostate_cancer	PB029373(1101-1113) PB012387(1117-1247) PF07469(1281-1338)	PF00643(96-132) PF00917(283-391) PB086267(392-430)	-	-	-	-	-	-	-	-	-	-	-	-	-	98	6	31
639	GNP_NCOA2	NM_006540	NP_006531.1	NCOA2_HUMAN	Q15596	1464	1101	1380	ZA20D1	NM_020205.1	NP_064590.1	CEZ1_HUMAN	Q6GQQ9	858	67	239	Breast_cancer/Prostate_cancer	PB029373(1101-1113) PB012387(1117-1247) PF07469(1281-1338)	PB048453(67-203) PF02338(204-239)	-	-	-	-	-	-	-	-	-	-	-	-	-	98	3	24
640	GNP_NCOA2	NM_006540	NP_006531.1	NCOA2_HUMAN	Q15596	1464	1101	1380	ZNF638	NM_014497.3	NP_055312.2	ZN638_HUMAN	Q14966	1978	1	346	Breast_cancer/Prostate_cancer	PB029373(1101-1113) PB012387(1117-1247) PF07469(1281-1338)	PB089994(1-131) PB015311(132-181) PB089995(204-346)	-	-	-	-	-	-	1OFG_F:193-244	32.69	14.45	-	-	-	-	98	0	0
641	GNP_NCOA2	NM_006540	NP_006531.1	NCOA2_HUMAN	Q15596	1464	1280	1464	BRD4	NM_014299.1	NP_055114.1	BRD4_HUMAN	O60885-2	722	545	582	Breast_cancer/Prostate_cancer	PF07469(1281-1338) PB044038(1432-1464)	PB001589(566-582)	-	-	-	-	-	-	-	-	-	-	-	-	-	72	1	19
642	GNP_NCOA2	NM_006540	NP_006531.1	NCOA2_HUMAN	Q15596	1464	1280	1464	EEF1G	NM_001404.3	NP_001395.1	EF1G_HUMAN	P26641	437	134	437	Breast_cancer/Prostate_cancer	PF07469(1281-1338) PB044038(1432-1464)	PF00043(134-198) PF00647(275-381)	-	-	-	-	-	-	1PBU_A:2-162	99.38	52.96	-	-	-	-	27	6	40
643	GNP_NCOA2	NM_006540	NP_006531.1	NCOA2_HUMAN	Q15596	1464	1280	1464	FAM35A	NM_019054.1	NP_061927.1	FA35A_HUMAN	Q86V20	835	224	408	Breast_cancer/Prostate_cancer	PF07469(1281-1338) PB044038(1432-1464)	no_domain(224-408)	-	-	-	-	-	-	1GIR_A:79-139	30.16	33.51	-	-	-	-	0	0	0
644	GNP_NCOA2	NM_006540	NP_006531.1	NCOA2_HUMAN	Q15596	1464	1280	1464	PDIA4	NM_004911.3	NP_004902.1	PDIA4_HUMAN	P13667	645	401	511	Breast_cancer/Prostate_cancer	PF07469(1281-1338) PB044038(1432-1464)	PB003795(416-470) PB000409(484-511)	-	-	-	-	-	-	-	-	-	-	-	-	-	72	3	3
645	GNP_NCOA2	NM_006540	NP_006531.1	NCOA2_HUMAN	Q15596	1464	1280	1464	RAB3IL1	NM_013401.2	NP_037533.2	Q8TBN0_HUMAN	Q8TBN0	382	282	356	Breast_cancer/Prostate_cancer	PF07469(1281-1338) PB044038(1432-1464)	PB013550(282-296) PB013784(310-356)	-	-	-	-	-	-	1JAH_:116-165	34	66.67	-	-	-	-	0	0	0
646	GNP_NCOA2	NM_006540	NP_006531.1	NCOA2_HUMAN	Q15596	1464	1280	1464	RPL12	NM_000976.2	NP_000967.1	RL12_HUMAN	P30050	165	1	164	Breast_cancer/Prostate_cancer	PF07469(1281-1338) PB044038(1432-1464)	PF03946(12-70) PF00298(75-143) PB042117(145-164)	-	-	-	-	-	-	1S1I_K:1-131	72.52	79.88	-	-	-	-	47	3	19
647	GNP_NCOA2	NM_006540	NP_006531.1	NCOA2_HUMAN	Q15596	1464	1280	1464	SRFBP1	NM_152546.1	NP_689759.1	Q96DK2_HUMAN	Q96DK2	427	75	257	Breast_cancer/Prostate_cancer	PF07469(1281-1338) PB044038(1432-1464)	PB013810(75-257)	-	-	-	-	-	-	-	-	-	-	-	-	-	0	0	0
648	GNP_NCOA3	AF036892	AAB92368.1	NCOA3_HUMAN	Q9Y6Q9-3	1412	505	755	TTLL5	NM_015072.3	NP_055887.3	TTLL5_HUMAN	Q6EMB2	1281	566	855	Breast_cancer/Prostate_cancer	PB007999(505-755)	PB054993(566-855) PF04175(795-815) PF07587(793-809)	-	-	-	2PRG_C:5-86	34.44	35.86	-	-	-	-	-	-	-	0	5	19
649	GNP_NCOA3	AF036892	AAB92368.1	NCOA3_HUMAN	Q9Y6Q9-3	1412	1075	1375	AKAP8L	NM_014371.2	NP_055186.2	AKP8L_HUMAN	Q9ULX6	646	16	273	Breast_cancer/Prostate_cancer	PB026516(1075-1087) PB012387(1088-1238) PF07469(1279-1336)	PB039501(16-115) PF04988(121-273)	-	-	-	-	-	-	-	-	-	-	-	-	-	98	6	1
650	GNP_NCOA3	AF036892	AAB92368.1	NCOA3_HUMAN	Q9Y6Q9-3	1412	1075	1375	CEP55	NM_018131.3	NP_060601.2	CJ003_HUMAN	Q53EZ4	464	135	287	Breast_cancer/Prostate_cancer	PB026516(1075-1087) PB012387(1088-1238) PF07469(1279-1336)	PB000002(135-150) PB021085(151-215) PB000002(270-287)	-	-	-	-	-	-	-	-	-	-	-	-	-	0	0	8
651	GNP_NCOA3	AF036892	AAB92368.1	NCOA3_HUMAN	Q9Y6Q9-3	1412	1075	1375	CTSB	NM_001908.3	NP_001899.1	CATB_HUMAN	P07858	339	148	339	Breast_cancer/Prostate_cancer	PB026516(1075-1087) PB012387(1088-1238) PF07469(1279-1336)	PF00112(148-329)	-	-	-	-	-	-	1GMY_C:70-261	100	100	-	-	1	2	72	3	31
652	GNP_NCOA3	AF036892	AAB92368.1	NCOA3_HUMAN	Q9Y6Q9-3	1412	1075	1375	CTSB	NM_001908.3	NP_001899.1	CATB_HUMAN	P07858	339	60	339	Breast_cancer/Prostate_cancer	PB026516(1075-1087) PB012387(1088-1238) PF07469(1279-1336)	PF00112(80-329)	-	-	-	-	-	-	3PBH_:44-317	100	97.86	-	-	3	4	72	3	31
653	GNP_NCOA3	AF036892	AAB92368.1	NCOA3_HUMAN	Q9Y6Q9-3	1412	1075	1375	CTSZ	NM_001336.2	NP_001327.2	CATZ_HUMAN	Q9UBR2	303	40	266	Breast_cancer/Prostate_cancer	PB026516(1075-1087) PB012387(1088-1238) PF07469(1279-1336)	PF00112(62-266)	-	-	-	-	-	-	1DEU_B:14-240	99.56	100	-	-	1	1	72	3	19
654	GNP_NCOA3	AF036892	AAB92368.1	NCOA3_HUMAN	Q9Y6Q9-3	1412	1075	1375	FAM49B	NM_016623.3	NP_057707.3	FA49B_HUMAN	Q9NUQ9	324	51	291	Breast_cancer/Prostate_cancer	PB026516(1075-1087) PB012387(1088-1238) PF07469(1279-1336)	PF07159(51-291)	-	-	-	-	-	-	2AGS_A:252-318	33.82	26.56	-	-	-	-	0	0	0
655	GNP_NCOA3	AF036892	AAB92368.1	NCOA3_HUMAN	Q9Y6Q9-3	1412	1075	1375	FN1	NM_002026.2	NP_002017.1	FINC_HUMAN	P02751-3	2355	417	679	Breast_cancer/Prostate_cancer	PB026516(1075-1087) PB012387(1088-1238) PF07469(1279-1336)	PF00040(420-461) PF00039(470-508) PF00039(518-555) PF00039(561-599) PF00041(608-679)	-	-	-	-	-	-	1OWW_A:5-76	100	27.38	-	-	-	-	27	6	15
656	GNP_NCOA3	AF036892	AAB92368.1	NCOA3_HUMAN	Q9Y6Q9-3	1412	1075	1375	GNL1	NM_005275.2	NP_005266.2	GNL1_HUMAN	P36915	607	332	487	Breast_cancer/Prostate_cancer	PB026516(1075-1087) PB012387(1088-1238) PF07469(1279-1336)	PB019817(332-361) PF01926(362-455) PB017649(471-487)	-	-	-	-	-	-	1PUJ_A:126-178	37.74	33.97	-	-	-	-	15	3	10
657	GNP_NCOA3	AF036892	AAB92368.1	NCOA3_HUMAN	Q9Y6Q9-3	1412	1075	1375	HNRPF	NM_004966.2	NP_004957.1	HNRPF_HUMAN	P52597	415	174	354	Breast_cancer/Prostate_cancer	PB026516(1075-1087) PB012387(1088-1238) PF07469(1279-1336)	PF00076(174-183) PF08080(255-290) PF00076(291-354)	-	-	-	-	-	-	1WEZ_A:4-81	87.18	43.09	-	-	-	-	98	6	51
658	GNP_NCOA3	AF036892	AAB92368.1	NCOA3_HUMAN	Q9Y6Q9-3	1412	1075	1375	KIAA0153	NM_015140.2	NP_055955.1	TTL12_HUMAN	Q14166	644	58	311	Breast_cancer/Prostate_cancer	PB026516(1075-1087) PB012387(1088-1238) PF07469(1279-1336)	PB012615(58-250)	-	-	-	-	-	-	-	-	-	-	-	-	-	0	3	19
659	GNP_NCOA3	AF036892	AAB92368.1	NCOA3_HUMAN	Q9Y6Q9-3	1412	1075	1375	KIAA0310	AB002308.4	BAA20769.4	K0310_HUMAN	O15027	2388	1032	1299	Breast_cancer/Prostate_cancer	PB026516(1075-1087) PB012387(1088-1238) PF07469(1279-1336)	PB041151(1257-1299)	-	-	-	-	-	-	-	-	-	-	-	-	-	0	0	0
660	GNP_NCOA3	AF036892	AAB92368.1	NCOA3_HUMAN	Q9Y6Q9-3	1412	1075	1375	LAMC2	NM_005562.1	NP_005553.1	LAMC2_HUMAN	Q13753	1193	99	455	Breast_cancer/Prostate_cancer	PB026516(1075-1087) PB012387(1088-1238) PF07469(1279-1336)	PF00053(99-128) PF00053(139-184) PF00052(250-380) PB054543(381-420) PB053850(421-455)	-	-	-	-	-	-	1NPE_B:76-162	35.87	24.09	-	-	-	-	1	6	3
661	GNP_NCOA3	AF036892	AAB92368.1	NCOA3_HUMAN	Q9Y6Q9-3	1412	1075	1375	LAMC2	NM_005562.1	NP_005553.1	LAMC2_HUMAN	Q13753	1193	100	434	Breast_cancer/Prostate_cancer	PB026516(1075-1087) PB012387(1088-1238) PF07469(1279-1336)	PF00053(100-128) PF00053(139-184) PF00052(250-380) PB054543(381-420) PB053850(421-434)	-	-	-	-	-	-	1NPE_B:77-162	36.26	25.37	-	-	-	-	1	6	3
662	GNP_NCOA3	AF036892	AAB92368.1	NCOA3_HUMAN	Q9Y6Q9-3	1412	1075	1375	M6PRBP1	NM_005817.3	NP_005808.2	M6PBP_HUMAN	O60664	434	1	93	Breast_cancer/Prostate_cancer	PB026516(1075-1087) PB012387(1088-1238) PF07469(1279-1336)	PF03036(12-93)	-	-	-	-	-	-	-	-	-	-	-	-	-	72	0	8
663	GNP_NCOA3	AF036892	AAB92368.1	NCOA3_HUMAN	Q9Y6Q9-3	1412	1075	1375	PACSIN3	NM_016223.3	NP_057307.2	PACN3_HUMAN	Q9UKS6	424	36	142	Breast_cancer/Prostate_cancer	PB026516(1075-1087) PB012387(1088-1238) PF07469(1279-1336)	PF00611(36-102) PB008188(124-142)	-	-	-	-	-	-	-	-	-	-	-	-	-	27	6	20
664	GNP_NCOA3	AF036892	AAB92368.1	NCOA3_HUMAN	Q9Y6Q9-3	1412	1075	1375	TINAGL1	NM_022164.1	NP_071447.1	TINAL_HUMAN	Q9GZM7	467	67	378	Breast_cancer/Prostate_cancer	PB026516(1075-1087) PB012387(1088-1238) PF07469(1279-1336)	PB010826(67-104) PB001958(105-140) PB010637(141-193) PF00112(203-378)	-	-	-	-	-	-	1QDQ_A:1-184	36.36	56.09	-	-	-	-	1	3	19
665	GNP_NCOA3	AF036892	AAB92368.1	NCOA3_HUMAN	Q9Y6Q9-3	1412	1075	1375	TMEM76	XM_372038.3	XP_372038.3	Q68CP4_HUMAN	Q68CP4	727	419	594	Breast_cancer/Prostate_cancer	PB026516(1075-1087) PB012387(1088-1238) PF07469(1279-1336)	PF04171(419-456) PB060714(421-472) PB011653(473-585)	-	-	-	-	-	-	1CBG_:195-250	36.21	32.95	-	-	-	-	0	0	0
666	GNP_NCOA3	AF036892	AAB92368.1	NCOA3_HUMAN	Q9Y6Q9-3	1412	1075	1375	TPM2	NM_003289.3	NP_003280.2	TPM2_HUMAN	P07951	284	22	172	Breast_cancer/Prostate_cancer	PB026516(1075-1087) PB012387(1088-1238) PF07469(1279-1336)	PF00261(48-172)	-	-	-	-	-	-	2TMA_B:52-172	90.08	80.13	-	-	-	-	47	6	0
667	GNP_NCOA3	AF036892	AAB92368.1	NCOA3_HUMAN	Q9Y6Q9-3	1412	1240	1412	TPM2	NM_003289.3	NP_003280.2	TPM2_HUMAN	P07951	284	22	172	Breast_cancer/Prostate_cancer	PF07469(1279-1336)	PF00261(48-172)	-	-	-	-	-	-	2TMA_B:52-172	90.08	80.13	-	-	-	-	47	6	0
668	GNP_RFP	NM_006510	NP_006501.1	TRI27_HUMAN	P14373	513	135	360	ACTN1	NM_001102.2	NP_001093.1	ACTN1_HUMAN	P12814	892	402	550	Breast_cancer/Prostate_cancer	PB001777(176-248) PB029959(249-315) PB033642(316-352)	PF00435(402-499) PF00435(509-550)	-	-	-	2PHK_A:48-100	37.04	23.45	1SJJ_B:378-526	98.66	100	-	-	4	6	47	17	0
669	GNP_RFP	NM_006510	NP_006501.1	TRI27_HUMAN	P14373	513	135	360	AGA	NM_000027.2	NP_000018.1	ASPG_HUMAN	P20933	346	46	199	Breast_cancer/Prostate_cancer	PB001777(176-248) PB029959(249-315) PB033642(316-352)	PF01112(46-199)	-	-	-	2PHK_A:48-100	37.04	23.45	1APZ_C:23-162	100	90.91	-	-	1	2	72	3	19
670	GNP_RFP	NM_006510	NP_006501.1	TRI27_HUMAN	P14373	513	135	360	AMOTL1	NM_130847.1	NP_570899.1	AMOL1_HUMAN	Q8IY63	956	330	557	Breast_cancer/Prostate_cancer	PB001777(176-248) PB029959(249-315) PB033642(316-352)	PB045838(330-443) PB047467(448-532)	-	-	-	2PHK_A:48-100	37.04	23.45	-	-	-	-	-	-	-	51	6	0
671	GNP_RFP	NM_006510	NP_006501.1	TRI27_HUMAN	P14373	513	135	360	ARFIP2	NM_012402.2	NP_036534.1	ARFP2_HUMAN	P53365	341	35	288	Breast_cancer/Prostate_cancer	PB001777(176-248) PB029959(249-315) PB033642(316-352)	PB018894(35-88) PF06456(89-288)	-	-	-	2PHK_A:48-100	37.04	23.45	1I4T_B:1-171	100	67.32	-	-	-	-	43	6	8
672	GNP_RFP	NM_006510	NP_006501.1	TRI27_HUMAN	P14373	513	135	360	ARFIP2	NM_012402.2	NP_036534.1	ARFP2_HUMAN	P53365	341	109	271	Breast_cancer/Prostate_cancer	PB001777(176-248) PB029959(249-315) PB033642(316-352)	PF06456(109-271)	-	-	-	2PHK_A:48-100	37.04	23.45	1I4T_B:1-154	100	94.48	-	-	0	2	43	6	8
673	GNP_RFP	NM_006510	NP_006501.1	TRI27_HUMAN	P14373	513	135	360	BLZF1	NM_003666.2	NP_003657.1	GO45_HUMAN	Q9H2G9	400	220	375	Breast_cancer/Prostate_cancer	PB001777(176-248) PB029959(249-315) PB033642(316-352)	PB072606(248-375)	-	-	-	2PHK_A:48-100	37.04	23.45	-	-	-	-	-	-	-	98	10	83
674	GNP_RFP	NM_006510	NP_006501.1	TRI27_HUMAN	P14373	513	135	360	C10orf78	NM_001002759.1	NP_001002759.1	CJ078_HUMAN	Q86XK3	245	121	245	Breast_cancer/Prostate_cancer	PB001777(176-248) PB029959(249-315) PB033642(316-352)	PB120847(121-213) PB111481(217-245)	-	-	-	2PHK_A:48-100	37.04	23.45	-	-	-	-	-	-	-	0	0	0
675	GNP_RFP	NM_006510	NP_006501.1	TRI27_HUMAN	P14373	513	135	360	C10orf78	NM_001002759.1	NP_001002759.1	CJ078_HUMAN	Q86XK3	245	20	245	Breast_cancer/Prostate_cancer	PB001777(176-248) PB029959(249-315) PB033642(316-352)	PB120847(25-213) PB111481(217-245)	-	-	-	2PHK_A:48-100	37.04	23.45	-	-	-	-	-	-	-	0	0	0
676	GNP_RFP	NM_006510	NP_006501.1	TRI27_HUMAN	P14373	513	135	360	C14orf166	NM_016039.1	NP_057123.1	CN166_HUMAN	Q9Y224	244	180	244	Breast_cancer/Prostate_cancer	PB001777(176-248) PB029959(249-315) PB033642(316-352)	PB015341(180-244)	-	-	-	2PHK_A:48-100	37.04	23.45	-	-	-	-	-	-	-	98	0	0
677	GNP_RFP	NM_006510	NP_006501.1	TRI27_HUMAN	P14373	513	135	360	C20orf77	NM_021215.2	NP_067038.1	CT077_HUMAN	Q9NQG5	326	186	252	Breast_cancer/Prostate_cancer	PB001777(176-248) PB029959(249-315) PB033642(316-352)	PB011835(186-252)	-	-	-	2PHK_A:48-100	37.04	23.45	-	-	-	-	-	-	-	0	0	0
678	GNP_RFP	NM_006510	NP_006501.1	TRI27_HUMAN	P14373	513	135	360	CCDC18	NM_206886.2	NP_996769.2	Q5T9S5_HUMAN	Q5T9S5	1417	1005	1111	Breast_cancer/Prostate_cancer	PB001777(176-248) PB029959(249-315) PB033642(316-352)	PF04702(1005-1020) PB000002(1005-1014) PF05701(1005-1111) PB100207(1057-1111) PF05816(1057-1084)	-	-	-	2PHK_A:48-100	37.04	23.45	1I84_V:863-949	31.82	81.31	-	-	-	-	0	0	0
679	GNP_RFP	NM_006510	NP_006501.1	TRI27_HUMAN	P14373	513	135	360	CCDC5	NM_138443.2	NP_612452.1	CCDC5_HUMAN	Q96CS2	278	64	278	Breast_cancer/Prostate_cancer	PB001777(176-248) PB029959(249-315) PB033642(316-352)	PB048822(64-87) PB059563(88-148) PB059567(149-278)	-	-	-	2PHK_A:48-100	37.04	23.45	-	-	-	-	-	-	-	47	0	8
680	GNP_RFP	NM_006510	NP_006501.1	TRI27_HUMAN	P14373	513	135	360	CCDC5	NM_138443.2	NP_612452.1	CCDC5_HUMAN	Q96CS2	278	86	270	Breast_cancer/Prostate_cancer	PB001777(176-248) PB029959(249-315) PB033642(316-352)	PB059563(88-148) PB059567(149-270)	-	-	-	2PHK_A:48-100	37.04	23.45	1VB5_B:27-106	30	39.46	-	-	-	-	47	0	8
681	GNP_RFP	NM_006510	NP_006501.1	TRI27_HUMAN	P14373	513	135	360	CEBPG	NM_001806.2	NP_001797.1	CEBPG_HUMAN	P53567	150	104	150	Breast_cancer/Prostate_cancer	PB001777(176-248) PB029959(249-315) PB033642(316-352)	PF07716(104-114)	-	-	-	2PHK_A:48-100	37.04	23.45	-	-	-	-	-	-	-	98	13	79
682	GNP_RFP	NM_006510	NP_006501.1	TRI27_HUMAN	P14373	513	135	360	CKAP4	NM_006825.2	NP_006816.2	Q07065_HUMAN	Q07065	602	363	566	Breast_cancer/Prostate_cancer	PB001777(176-248) PB029959(249-315) PB033642(316-352)	PB000002(363-380) PB093689(381-566)	-	-	-	2PHK_A:48-100	37.04	23.45	-	-	-	-	-	-	-	76	0	0
683	GNP_RFP	NM_006510	NP_006501.1	TRI27_HUMAN	P14373	513	135	360	CTNNAL1	NM_003798.1	NP_003789.1	CTNL1_HUMAN	Q9UBT7	734	323	444	Breast_cancer/Prostate_cancer	PB001777(176-248) PB029959(249-315) PB033642(316-352)	PB014329(376-444)	-	-	-	2PHK_A:48-100	37.04	23.45	2A4A_B:140-215	31.17	59.02	-	-	-	-	47	6	8
684	GNP_RFP	NM_006510	NP_006501.1	TRI27_HUMAN	P14373	513	135	360	CXorf15	NM_018360.1	NP_060830.1	TXLNG_HUMAN	Q9NUQ3	528	11	237	Breast_cancer/Prostate_cancer	PB001777(176-248) PB029959(249-315) PB033642(316-352)	PB094956(55-103) PB049833(129-173) PB000002(174-237)	-	-	-	2PHK_A:48-100	37.04	23.45	-	-	-	-	-	-	-	0	0	0
685	GNP_RFP	NM_006510	NP_006501.1	TRI27_HUMAN	P14373	513	135	360	DSP	NM_001008844.1	NP_001008844.1	DESP_HUMAN	P15924-2	2272	836	1008	Breast_cancer/Prostate_cancer	PB001777(176-248) PB029959(249-315) PB033642(316-352)	PB022557(836-943) PB012901(946-1008)	-	-	-	2PHK_A:48-100	37.04	23.45	1G8X_B:770-855	30.84	61.27	-	-	-	-	90	6	19
686	GNP_RFP	NM_006510	NP_006501.1	TRI27_HUMAN	P14373	513	135	360	DST	NM_015548.2	NP_056363.2	BPAEA_HUMAN	O94833	5171	3225	3438	Breast_cancer/Prostate_cancer	PB001777(176-248) PB029959(249-315) PB033642(316-352)	PF00435(3225-3304) PF00435(3416-3438)	-	-	-	2PHK_A:48-100	37.04	23.45	2TMA_B:55-121	30.88	28.97	-	-	-	-	47	17	20
687	GNP_RFP	NM_006510	NP_006501.1	TRI27_HUMAN	P14373	513	135	360	FAM21C	NM_015262.1	NP_056077.1	FA21C_HUMAN	Q9Y4E1	1318	1	136	Breast_cancer/Prostate_cancer	PB001777(176-248) PB029959(249-315) PB033642(316-352)	PB032922(25-136)	-	-	-	2PHK_A:48-100	37.04	23.45	-	-	-	-	-	-	-	0	0	0
688	GNP_RFP	NM_006510	NP_006501.1	TRI27_HUMAN	P14373	513	135	360	FAM35A	NM_019054.1	NP_061927.1	FA35A_HUMAN	Q86V20	835	224	408	Breast_cancer/Prostate_cancer	PB001777(176-248) PB029959(249-315) PB033642(316-352)	no_domain(224-408)	-	-	-	2PHK_A:48-100	37.04	23.45	1GIR_A:79-139	30.16	33.51	-	-	-	-	0	0	0
689	GNP_RFP	NM_006510	NP_006501.1	TRI27_HUMAN	P14373	513	135	360	FTL	NM_000146.3	NP_000137.2	FRIL_HUMAN	P02792	175	1	94	Breast_cancer/Prostate_cancer	PB001777(176-248) PB029959(249-315) PB033642(316-352)	PF00210(14-94)	-	-	-	2PHK_A:48-100	37.04	23.45	1DAT_:1-93	89.25	98.94	-	-	-	-	1	22	8
690	GNP_RFP	NM_006510	NP_006501.1	TRI27_HUMAN	P14373	513	135	360	GOLPH2	NM_177937.1	NP_808800.1	GP73_HUMAN	Q8NBJ4	401	35	261	Breast_cancer/Prostate_cancer	PB001777(176-248) PB029959(249-315) PB033642(316-352)	PB037099(35-88) PB069124(89-261)	-	-	-	2PHK_A:48-100	37.04	23.45	-	-	-	-	-	-	-	187	0	0
691	GNP_RFP	NM_006510	NP_006501.1	TRI27_HUMAN	P14373	513	135	360	GOLPH2	NM_177937.1	NP_808800.1	GP73_HUMAN	Q8NBJ4	401	32	208	Breast_cancer/Prostate_cancer	PB001777(176-248) PB029959(249-315) PB033642(316-352)	PB037099(32-88) PB069124(89-208)	-	-	-	2PHK_A:48-100	37.04	23.45	-	-	-	-	-	-	-	187	0	0
692	GNP_RFP	NM_006510	NP_006501.1	TRI27_HUMAN	P14373	513	135	360	HMMR	NM_012485.1	NP_036617.1	HMMR_HUMAN	O75330-2	709	375	539	Breast_cancer/Prostate_cancer	PB001777(176-248) PB029959(249-315) PB033642(316-352)	PB031993(462-539)	-	-	-	2PHK_A:48-100	37.04	23.45	1MIO_A:306-367	32.26	36.97	-	-	-	-	0	3	8
693	GNP_RFP	NM_006510	NP_006501.1	TRI27_HUMAN	P14373	513	135	360	IGBP1	NM_001551.2	NP_001542.1	IGBP1_HUMAN	P78318	339	128	339	Breast_cancer/Prostate_cancer	PB001777(176-248) PB029959(249-315) PB033642(316-352)	PF04177(128-329)	-	-	-	2PHK_A:48-100	37.04	23.45	2B1E_A:8-77	30	29.25	-	-	-	-	27	1	10
694	GNP_RFP	NM_006510	NP_006501.1	TRI27_HUMAN	P14373	513	135	360	IMMT	NM_006839.1	NP_006830.1	IMMT_HUMAN	Q16891	758	270	418	Breast_cancer/Prostate_cancer	PB001777(176-248) PB029959(249-315) PB033642(316-352)	PB057466(345-418)	-	-	-	2PHK_A:48-100	37.04	23.45	1QXO_D:160-214	32.73	36.24	-	-	-	-	124	6	1
695	GNP_RFP	NM_006510	NP_006501.1	TRI27_HUMAN	P14373	513	135	360	IMMT	NM_006839.1	NP_006830.1	IMMT_HUMAN	Q16891	758	235	465	Breast_cancer/Prostate_cancer	PB001777(176-248) PB029959(249-315) PB033642(316-352)	PB057466(345-465)	-	-	-	2PHK_A:48-100	37.04	23.45	-	-	-	-	-	-	-	124	6	1
696	GNP_RFP	NM_006510	NP_006501.1	TRI27_HUMAN	P14373	513	135	360	KIF13A	NM_022113.3	NP_071396.3	KI13A_HUMAN	Q9H1H9	1805	503	738	Breast_cancer/Prostate_cancer	PB001777(176-248) PB029959(249-315) PB033642(316-352)	PF00498(503-534) PB013685(594-686) PB017372(687-735)	-	-	-	2PHK_A:48-100	37.04	23.45	1RQ0_C:24-85	32.35	28.81	-	-	-	-	47	3	8
697	GNP_RFP	NM_006510	NP_006501.1	TRI27_HUMAN	P14373	513	135	360	KRT6A	NM_005554.2	NP_005545.1	K2C6A_HUMAN	P02538	564	74	255	Breast_cancer/Prostate_cancer	PB001777(176-248) PB029959(249-315) PB033642(316-352)	PB000551(135-161) PF00038(162-255)	-	-	-	2PHK_A:48-100	37.04	23.45	-	-	-	-	-	-	-	47	6	1
698	GNP_RFP	NM_006510	NP_006501.1	TRI27_HUMAN	P14373	513	135	360	KRT14	NM_000526.3	NP_000517.2	K1C14_HUMAN	P02533	472	92	247	Breast_cancer/Prostate_cancer	PB001777(176-248) PB029959(249-315) PB033642(316-352)	PF00038(114-247)	-	-	-	2PHK_A:48-100	37.04	23.45	-	-	-	-	-	-	-	47	6	1
699	GNP_RFP	NM_006510	NP_006501.1	TRI27_HUMAN	P14373	513	135	360	KRT14	NM_000526.3	NP_000517.2	K1C14_HUMAN	P02533	472	103	247	Breast_cancer/Prostate_cancer	PB001777(176-248) PB029959(249-315) PB033642(316-352)	PF00038(114-247)	-	-	-	2PHK_A:48-100	37.04	23.45	-	-	-	-	-	-	-	47	6	1
700	GNP_RFP	NM_006510	NP_006501.1	TRI27_HUMAN	P14373	513	135	360	KRT14	NM_000526.3	NP_000517.2	K1C14_HUMAN	P02533	472	119	355	Breast_cancer/Prostate_cancer	PB001777(176-248) PB029959(249-315) PB033642(316-352)	PF00038(119-355)	-	-	-	2PHK_A:48-100	37.04	23.45	-	-	-	-	-	-	-	47	6	1
701	GNP_RFP	NM_006510	NP_006501.1	TRI27_HUMAN	P14373	513	135	360	KRT14	NM_000526.3	NP_000517.2	K1C14_HUMAN	P02533	472	124	241	Breast_cancer/Prostate_cancer	PB001777(176-248) PB029959(249-315) PB033642(316-352)	PF00038(124-241)	-	-	-	2PHK_A:48-100	37.04	23.45	-	-	-	-	-	-	-	47	6	1
702	GNP_RFP	NM_006510	NP_006501.1	TRI27_HUMAN	P14373	513	135	360	KRT14	NM_000526.3	NP_000517.2	K1C14_HUMAN	P02533	472	184	389	Breast_cancer/Prostate_cancer	PB001777(176-248) PB029959(249-315) PB033642(316-352)	PF00038(184-389)	-	-	-	2PHK_A:48-100	37.04	23.45	-	-	-	-	-	-	-	47	6	1
703	GNP_RFP	NM_006510	NP_006501.1	TRI27_HUMAN	P14373	513	135	360	KRT14	NM_000526.3	NP_000517.2	K1C14_HUMAN	P02533	472	259	391	Breast_cancer/Prostate_cancer	PB001777(176-248) PB029959(249-315) PB033642(316-352)	PF00038(259-391)	-	-	-	2PHK_A:48-100	37.04	23.45	-	-	-	-	-	-	-	47	6	1
704	GNP_RFP	NM_006510	NP_006501.1	TRI27_HUMAN	P14373	513	135	360	KRT14	NM_000526.3	NP_000517.2	K1C14_HUMAN	P02533	472	1	308	Breast_cancer/Prostate_cancer	PB001777(176-248) PB029959(249-315) PB033642(316-352)	PF00038(114-308)	-	-	-	2PHK_A:48-100	37.04	23.45	-	-	-	-	-	-	-	47	6	1
705	GNP_RFP	NM_006510	NP_006501.1	TRI27_HUMAN	P14373	513	135	360	KRT17	NM_000422.1	NP_000413.1	K1C17_HUMAN	Q04695	432	111	209	Breast_cancer/Prostate_cancer	PB001777(176-248) PB029959(249-315) PB033642(316-352)	PF00038(111-209)	-	-	-	2PHK_A:48-100	37.04	23.45	-	-	-	-	-	-	-	47	6	1
706	GNP_RFP	NM_006510	NP_006501.1	TRI27_HUMAN	P14373	513	135	360	KRT17	NM_000422.1	NP_000413.1	K1C17_HUMAN	Q04695	432	213	371	Breast_cancer/Prostate_cancer	PB001777(176-248) PB029959(249-315) PB033642(316-352)	PF00038(213-371)	-	-	-	2PHK_A:48-100	37.04	23.45	1X8Y_A:7-62	32.2	37.11	-	-	-	-	47	6	1
707	GNP_RFP	NM_006510	NP_006501.1	TRI27_HUMAN	P14373	513	135	360	KRT18	NM_000224.2	NP_000215.1	K1C18_HUMAN	P05783	430	275	336	Breast_cancer/Prostate_cancer	PB001777(176-248) PB029959(249-315) PB033642(316-352)	PF00038(275-336)	-	-	-	2PHK_A:48-100	37.04	23.45	-	-	-	-	-	-	-	47	6	3
708	GNP_RFP	NM_006510	NP_006501.1	TRI27_HUMAN	P14373	513	135	360	KRT19	NM_002276.3	NP_002267.2	K1C19_HUMAN	P08727	400	87	275	Breast_cancer/Prostate_cancer	PB001777(176-248) PB029959(249-315) PB033642(316-352)	PF00038(87-275)	-	-	-	2PHK_A:48-100	37.04	23.45	-	-	-	-	-	-	-	47	6	3
709	GNP_RFP	NM_006510	NP_006501.1	TRI27_HUMAN	P14373	513	135	360	KRT19	NM_002276.3	NP_002267.2	K1C19_HUMAN	P08727	400	158	400	Breast_cancer/Prostate_cancer	PB001777(176-248) PB029959(249-315) PB033642(316-352)	PF00038(158-390)	-	-	-	2PHK_A:48-100	37.04	23.45	1GK4_F:12-81	37.14	28.81	-	-	-	-	47	6	3
710	GNP_RFP	NM_006510	NP_006501.1	TRI27_HUMAN	P14373	513	135	360	KRT19	NM_002276.3	NP_002267.2	K1C19_HUMAN	P08727	400	238	374	Breast_cancer/Prostate_cancer	PB001777(176-248) PB029959(249-315) PB033642(316-352)	PF00038(238-374)	-	-	-	2PHK_A:48-100	37.04	23.45	1GSN_:199-265	33.33	50.36	-	-	-	-	47	6	3
711	GNP_RFP	NM_006510	NP_006501.1	TRI27_HUMAN	P14373	513	135	360	KRT19	NM_002276.3	NP_002267.2	K1C19_HUMAN	P08727	400	299	400	Breast_cancer/Prostate_cancer	PB001777(176-248) PB029959(249-315) PB033642(316-352)	PF00038(299-390)	-	-	-	2PHK_A:48-100	37.04	23.45	1GK4_F:12-81	37.14	68.63	-	-	-	-	47	6	1
712	GNP_RFP	NM_006510	NP_006501.1	TRI27_HUMAN	P14373	513	135	360	KRT6A	NM_005554.2	NP_005545.1	K2C6A_HUMAN	P02538	564	46	256	Breast_cancer/Prostate_cancer	PB001777(176-248) PB029959(249-315) PB033642(316-352)	PB000551(135-161) PF00038(162-256)	-	-	-	2PHK_A:48-100	37.04	23.45	-	-	-	-	-	-	-	47	6	1
713	GNP_RFP	NM_006510	NP_006501.1	TRI27_HUMAN	P14373	513	135	360	KRT6C	NM_058242.1	NP_490596.1	K2C6C_HUMAN	P48666	564	320	564	Breast_cancer/Prostate_cancer	PB001777(176-248) PB029959(249-315) PB033642(316-352)	PF00038(320-475)	-	-	-	2PHK_A:48-100	37.04	23.45	1GK4_F:2-84	43.37	33.88	-	-	-	-	47	1	8
714	GNP_RFP	NM_006510	NP_006501.1	TRI27_HUMAN	P14373	513	135	360	KRT6C	NM_058242.1	NP_490596.1	K2C6C_HUMAN	P48666	564	156	369	Breast_cancer/Prostate_cancer	PB001777(176-248) PB029959(249-315) PB033642(316-352)	PF00038(162-369)	-	-	-	2PHK_A:48-100	37.04	23.45	-	-	-	-	-	-	-	47	1	8
715	GNP_RFP	NM_006510	NP_006501.1	TRI27_HUMAN	P14373	513	135	360	KRT8	NM_002273.2	NP_002264.1	K2C8_HUMAN	P05787	483	22	181	Breast_cancer/Prostate_cancer	PB001777(176-248) PB029959(249-315) PB033642(316-352)	PB000551(63-89) PF00038(90-181)	-	-	-	2PHK_A:48-100	37.04	23.45	-	-	-	-	-	-	-	47	6	8
716	GNP_RFP	NM_006510	NP_006501.1	TRI27_HUMAN	P14373	513	135	360	KRT8	NM_002273.2	NP_002264.1	K2C8_HUMAN	P05787	483	161	323	Breast_cancer/Prostate_cancer	PB001777(176-248) PB029959(249-315) PB033642(316-352)	PF00038(161-323)	-	-	-	2PHK_A:48-100	37.04	23.45	2BDE_A:340-392	39.62	31.9	-	-	-	-	47	6	8
717	GNP_RFP	NM_006510	NP_006501.1	TRI27_HUMAN	P14373	513	135	360	KRTHB1	NM_002281.2	NP_002272.1	KRHB1_HUMAN	Q14533	505	342	505	Breast_cancer/Prostate_cancer	PB001777(176-248) PB029959(249-315) PB033642(316-352)	PF00038(342-416) PB034077(447-477)	-	-	-	2PHK_A:48-100	37.04	23.45	1GK4_F:10-84	41.33	45.73	-	-	-	-	47	1	0
718	GNP_RFP	NM_006510	NP_006501.1	TRI27_HUMAN	P14373	513	135	360	KRTHB1	NM_002281.2	NP_002272.1	KRHB1_HUMAN	Q14533	505	255	416	Breast_cancer/Prostate_cancer	PB001777(176-248) PB029959(249-315) PB033642(316-352)	PF00038(255-416)	-	-	-	2PHK_A:48-100	37.04	23.45	1GK4_F:2-83	41.46	50.62	-	-	-	-	47	1	0
719	GNP_RFP	NM_006510	NP_006501.1	TRI27_HUMAN	P14373	513	135	360	LAMA3	NM_198129.1	NP_937762.1	Q6VU68_HUMAN	Q6VU68	3333	1797	2051	Breast_cancer/Prostate_cancer	PB001777(176-248) PB029959(249-315) PB033642(316-352)	PF06008(1846-2051)	-	-	-	2PHK_A:48-100	37.04	23.45	1Y8B_A:286-360	33.77	29.02	-	-	-	-	1	8	20
720	GNP_RFP	NM_006510	NP_006501.1	TRI27_HUMAN	P14373	513	135	360	LAMA3	NM_198129.1	NP_937762.1	Q6VU68_HUMAN	Q6VU68	3333	1821	2016	Breast_cancer/Prostate_cancer	PB001777(176-248) PB029959(249-315) PB033642(316-352)	PF06008(1846-2016)	-	-	-	2PHK_A:48-100	37.04	23.45	1Y8B_A:286-360	33.77	37.76	-	-	-	-	1	8	20
721	GNP_RFP	NM_006510	NP_006501.1	TRI27_HUMAN	P14373	513	135	360	LAMA3	NM_198129.1	NP_937762.1	Q6VU68_HUMAN	Q6VU68	3333	1897	2120	Breast_cancer/Prostate_cancer	PB001777(176-248) PB029959(249-315) PB033642(316-352)	PF06008(1897-2105)	-	-	-	2PHK_A:48-100	37.04	23.45	1Y8B_A:297-360	32.81	27.23	-	-	-	-	1	8	20
722	GNP_RFP	NM_006510	NP_006501.1	TRI27_HUMAN	P14373	513	135	360	LAMA3	NM_198129.1	NP_937762.1	Q6VU68_HUMAN	Q6VU68	3333	2045	2231	Breast_cancer/Prostate_cancer	PB001777(176-248) PB029959(249-315) PB033642(316-352)	PF06008(2045-2105)	-	-	-	2PHK_A:48-100	37.04	23.45	-	-	-	-	-	-	-	1	8	20
723	GNP_RFP	NM_006510	NP_006501.1	TRI27_HUMAN	P14373	513	135	360	LAMB3	NM_000228.2	NP_000219.2	LAMB3_HUMAN	Q13751	1172	635	1082	Breast_cancer/Prostate_cancer	PB001777(176-248) PB029959(249-315) PB033642(316-352)	PB005179(635-936) PB006200(959-1082)	-	-	-	2PHK_A:48-100	37.04	23.45	4HB1_:37-107	32.5	17.63	-	-	-	-	1	6	3
724	GNP_RFP	NM_006510	NP_006501.1	TRI27_HUMAN	P14373	513	135	360	LOC284058	NM_015443.2	NP_056258.1	K1267_HUMAN	Q7Z3B3	1105	121	415	Breast_cancer/Prostate_cancer	PB001777(176-248) PB029959(249-315) PB033642(316-352)	PB101617(121-280) PB027182(281-415)	-	-	-	2PHK_A:48-100	37.04	23.45	-	-	-	-	-	-	-	0	0	0
725	GNP_RFP	NM_006510	NP_006501.1	TRI27_HUMAN	P14373	513	135	360	LRRCC1	NM_033402.2	NP_208325.2	Q6NSJ3_HUMAN	Q6NSJ3	881	584	731	Breast_cancer/Prostate_cancer	PB001777(176-248) PB029959(249-315) PB033642(316-352)	PB073331(594-731)	-	-	-	2PHK_A:48-100	37.04	23.45	-	-	-	-	-	-	-	0	1	0
726	GNP_RFP	NM_006510	NP_006501.1	TRI27_HUMAN	P14373	513	135	360	MACF1	NM_012090.3	NP_036222.3	MACF1_HUMAN	Q9UPN3	5430	2393	2452	Breast_cancer/Prostate_cancer	PB001777(176-248) PB029959(249-315) PB033642(316-352)	PF00435(2398-2452)	-	-	-	2PHK_A:48-100	37.04	23.45	-	-	-	-	-	-	-	47	17	20
727	GNP_RFP	NM_006510	NP_006501.1	TRI27_HUMAN	P14373	513	135	360	MDH2	NM_005918.2	NP_005909.2	MDHM_HUMAN	P40926	338	282	338	Breast_cancer/Prostate_cancer	PB001777(176-248) PB029959(249-315) PB033642(316-352)	PF02866(282-334)	-	-	-	2PHK_A:48-100	37.04	23.45	1MLD_D:258-314	84.21	100	-	-	-	-	72	3	19
728	GNP_RFP	NM_006510	NP_006501.1	TRI27_HUMAN	P14373	513	135	360	MED4	NM_014166.2	NP_054885.1	MED4_HUMAN	Q9NPJ6	270	15	245	Breast_cancer/Prostate_cancer	PB001777(176-248) PB029959(249-315) PB033642(316-352)	PB026079(15-171) PB069464(172-245)	-	-	-	2PHK_A:48-100	37.04	23.45	1IJ6_A:5-63	32.2	22.94	-	-	-	-	98	11	79
729	GNP_RFP	NM_006510	NP_006501.1	TRI27_HUMAN	P14373	513	135	360	MYH9	NM_002473.3	NP_002464.1	MYH9_HUMAN	P35579	1960	1404	1583	Breast_cancer/Prostate_cancer	PB001777(176-248) PB029959(249-315) PB033642(316-352)	PF01576(1404-1583)	-	-	-	2PHK_A:48-100	37.04	23.45	-	-	-	-	-	-	-	47	6	8
730	GNP_RFP	NM_006510	NP_006501.1	TRI27_HUMAN	P14373	513	135	360	NBPF11	NM_183372.2	NP_899228.2	Q3BBV1_HUMAN	Q3BBV1	598	99	325	Breast_cancer/Prostate_cancer	PB001777(176-248) PB029959(249-315) PB033642(316-352)	PF06758(177-243)	-	-	-	2PHK_A:48-100	37.04	23.45	1F1E_A:98-150	34.55	24.23	-	-	-	-	0	0	0
731	GNP_RFP	NM_006510	NP_006501.1	TRI27_HUMAN	P14373	513	135	360	NBPF14	NM_015383.1	NP_056198.1	Q9UJI9_HUMAN	Q9UJI9	921	36	95	Breast_cancer/Prostate_cancer	PB001777(176-248) PB029959(249-315) PB033642(316-352)	PB017086(36-72) PB021439(73-95)	-	-	-	2PHK_A:48-100	37.04	23.45	-	-	-	-	-	-	-	0	0	0
732	GNP_RFP	NM_006510	NP_006501.1	TRI27_HUMAN	P14373	513	135	360	NUMA1	NM_006185.2	NP_006176.2	NUMA1_HUMAN	Q14980	2115	740	895	Breast_cancer/Prostate_cancer	PB001777(176-248) PB029959(249-315) PB033642(316-352)	PB000002(834-895)	-	-	-	2PHK_A:48-100	37.04	23.45	1I84_V:1010-1098	32.22	57.69	-	-	-	-	98	6	8
733	GNP_RFP	NM_006510	NP_006501.1	TRI27_HUMAN	P14373	513	135	360	NUMA1	NM_006185.2	NP_006176.2	NUMA1_HUMAN	Q14980	2115	778	891	Breast_cancer/Prostate_cancer	PB001777(176-248) PB029959(249-315) PB033642(316-352)	PB000002(834-891)	-	-	-	2PHK_A:48-100	37.04	23.45	1I84_V:1010-1098	32.22	78.95	-	-	-	-	98	6	8
734	GNP_RFP	NM_006510	NP_006501.1	TRI27_HUMAN	P14373	513	135	360	NUMA1	NM_006185.2	NP_006176.2	NUMA1_HUMAN	Q14980	2115	794	908	Breast_cancer/Prostate_cancer	PB001777(176-248) PB029959(249-315) PB033642(316-352)	PB000002(834-908)	-	-	-	2PHK_A:48-100	37.04	23.45	1I84_V:1010-1105	30.93	84.35	-	-	-	-	98	6	8
735	GNP_RFP	NM_006510	NP_006501.1	TRI27_HUMAN	P14373	513	135	360	NUP62	NM_012346.3	NP_036478.2	NUP62_HUMAN	P37198	522	339	498	Breast_cancer/Prostate_cancer	PB001777(176-248) PB029959(249-315) PB033642(316-352)	PF05064(339-429) PB017030(434-498)	-	-	-	2PHK_A:48-100	37.04	23.45	-	-	-	-	-	-	-	150	33	68
736	GNP_RFP	NM_006510	NP_006501.1	TRI27_HUMAN	P14373	513	135	360	NUPL1	NM_014089.3	NP_054808.1	NUPL1_HUMAN	Q9BVL2	599	71	374	Breast_cancer/Prostate_cancer	PB001777(176-248) PB029959(249-315) PB033642(316-352)	PB030213(183-274) PB027255(275-374)	-	-	-	2PHK_A:48-100	37.04	23.45	1YSM_A:7-54	39.22	16.78	-	-	-	-	98	1	8
737	GNP_RFP	NM_006510	NP_006501.1	TRI27_HUMAN	P14373	513	135	360	NUPL1	NM_014089.3	NP_054808.1	NUPL1_HUMAN	Q9BVL2	599	128	388	Breast_cancer/Prostate_cancer	PB001777(176-248) PB029959(249-315) PB033642(316-352)	PB030213(183-274) PB027255(275-388)	-	-	-	2PHK_A:48-100	37.04	23.45	1YSM_A:7-54	39.22	19.54	-	-	-	-	98	1	8
738	GNP_RFP	NM_006510	NP_006501.1	TRI27_HUMAN	P14373	513	135	360	NUPL1	NM_014089.3	NP_054808.1	NUPL1_HUMAN	Q9BVL2	599	254	389	Breast_cancer/Prostate_cancer	PB001777(176-248) PB029959(249-315) PB033642(316-352)	PB030213(254-274) PB027255(275-389)	-	-	-	2PHK_A:48-100	37.04	23.45	1YSM_A:7-54	39.22	37.5	-	-	-	-	98	1	8
739	GNP_RFP	NM_006510	NP_006501.1	TRI27_HUMAN	P14373	513	135	360	OIP106	NM_014965.2	NP_055780.2	OI106_HUMAN	Q9UPV9-2	686	153	354	Breast_cancer/Prostate_cancer	PB001777(176-248) PB029959(249-315) PB033642(316-352)	PF04849(153-296) PB033652(297-345)	-	-	-	2PHK_A:48-100	37.04	23.45	-	-	-	-	-	-	-	98	6	79
740	GNP_RFP	NM_006510	NP_006501.1	TRI27_HUMAN	P14373	513	135	360	PLEC1	NM_000445.2	NP_000436.2	PLEC1_HUMAN	Q15149-2	4574	1273	1387	Breast_cancer/Prostate_cancer	PB001777(176-248) PB029959(249-315) PB033642(316-352)	PB012901(1273-1329)	-	-	-	2PHK_A:48-100	37.04	23.45	-	-	-	-	-	-	-	63	6	8
741	GNP_RFP	NM_006510	NP_006501.1	TRI27_HUMAN	P14373	513	135	360	PLEC1	NM_201380.2	NP_958782.1	PLEC1_HUMAN	Q15149	4684	1426	1530	Breast_cancer/Prostate_cancer	PB001777(176-248) PB029959(249-315) PB033642(316-352)	PB012901(1426-1479)	-	-	-	2PHK_A:48-100	37.04	23.45	-	-	-	-	-	-	-	63	6	8
742	GNP_RFP	NM_006510	NP_006501.1	TRI27_HUMAN	P14373	513	135	360	PLEKHA5	NM_019012.2	NP_061885.2	PKHA5_HUMAN	Q9HAU0	1116	684	908	Breast_cancer/Prostate_cancer	PB001777(176-248) PB029959(249-315) PB033642(316-352)	PB023936(684-840) PB016939(841-908)	-	-	-	2PHK_A:48-100	37.04	23.45	-	-	-	-	-	-	-	1	3	1
743	GNP_RFP	NM_006510	NP_006501.1	TRI27_HUMAN	P14373	513	135	360	PNN	NM_002687.2	NP_002678.2	PININ_HUMAN	Q9H307	703	4	108	Breast_cancer/Prostate_cancer	PB001777(176-248) PB029959(249-315) PB033642(316-352)	PF04697(4-108)	-	-	-	2PHK_A:48-100	37.04	23.45	1AZO_:155-214	32.26	57.14	-	-	-	-	98	10	79
744	GNP_RFP	NM_006510	NP_006501.1	TRI27_HUMAN	P14373	513	135	360	PNN	NM_002687.2	NP_002678.2	PININ_HUMAN	Q9H307	717	4	108	Breast_cancer/Prostate_cancer	PB001777(176-248) PB029959(249-315) PB033642(316-352)	PF04697(4-108)	-	-	-	2PHK_A:48-100	37.04	23.45	1AZO_:155-214	32.26	57.14	-	-	-	-	98	10	79
745	GNP_RFP	NM_006510	NP_006501.1	TRI27_HUMAN	P14373	513	135	360	PSME2	NM_002818.2	NP_002809.2	PSME2_HUMAN	Q9UL46	239	133	239	Breast_cancer/Prostate_cancer	PB001777(176-248) PB029959(249-315) PB033642(316-352)	PF02252(133-239)	-	-	-	2PHK_A:48-100	37.04	23.45	1AVO_N:41-140	61	93.46	-	-	-	-	27	1	3
746	GNP_RFP	NM_006510	NP_006501.1	TRI27_HUMAN	P14373	513	135	360	RALY	NM_016732.1	NP_057951.1	RALY_HUMAN	Q9UKM9	306	80	241	Breast_cancer/Prostate_cancer	PB001777(176-248) PB029959(249-315) PB033642(316-352)	PB019676(88-220) PF03310(184-208)	-	-	-	2PHK_A:48-100	37.04	23.45	-	-	-	-	-	-	-	98	6	0
747	GNP_RFP	NM_006510	NP_006501.1	TRI27_HUMAN	P14373	513	135	360	SEPT10	NM_144710.2	NP_653311.1	SEP10_HUMAN	Q9P0V9-2	454	380	404	Breast_cancer/Prostate_cancer	PB001777(176-248) PB029959(249-315) PB033642(316-352)	PB026591(391-404)	-	-	-	2PHK_A:48-100	37.04	23.45	-	-	-	-	-	-	-	98	3	8
748	GNP_RFP	NM_006510	NP_006501.1	TRI27_HUMAN	P14373	513	135	360	SHQ1	NM_018130.2	NP_060600.2	Q7Z748_HUMAN	Q7Z748	577	365	515	Breast_cancer/Prostate_cancer	PB001777(176-248) PB029959(249-315) PB033642(316-352)	PF04925(365-418)	-	-	-	2PHK_A:48-100	37.04	23.45	1WUU_D:245-291	37.74	35.1	-	-	-	-	0	0	0
749	GNP_RFP	NM_006510	NP_006501.1	TRI27_HUMAN	P14373	513	135	360	SPTBN1	NM_178313.1	NP_842565.1	SPTB2_HUMAN	Q01082-2	2155	1005	1159	Breast_cancer/Prostate_cancer	PB001777(176-248) PB029959(249-315) PB033642(316-352)	PF00435(1005-1047) PF00435(1049-1154)	-	-	-	2PHK_A:48-100	37.04	23.45	1S35_A:3-110	57.41	69.68	-	-	-	-	54	6	35
750	GNP_RFP	NM_006510	NP_006501.1	TRI27_HUMAN	P14373	513	135	360	SPTBN1	NM_178313.1	NP_842565.1	SPTB2_HUMAN	Q01082-2	2155	1624	1807	Breast_cancer/Prostate_cancer	PB001777(176-248) PB029959(249-315) PB033642(316-352)	PF00435(1624-1683) PF00435(1685-1790) PF00435(1792-1807)	-	-	-	2PHK_A:48-100	37.04	23.45	-	-	-	-	-	-	-	54	6	35
751	GNP_RFP	NM_006510	NP_006501.1	TRI27_HUMAN	P14373	513	135	360	SPTBN1	NM_178313.1	NP_842565.1	SPTB2_HUMAN	Q01082-2	2155	1790	1966	Breast_cancer/Prostate_cancer	PB001777(176-248) PB029959(249-315) PB033642(316-352)	PF00435(1792-1896) PF00435(1898-1966)	-	-	-	2PHK_A:48-100	37.04	23.45	-	-	-	-	-	-	-	54	6	35
752	GNP_RFP	NM_006510	NP_006501.1	TRI27_HUMAN	P14373	513	135	360	SPTBN1	NM_178313.1	NP_842565.1	SPTB2_HUMAN	Q01082-2	2155	1929	2078	Breast_cancer/Prostate_cancer	PB001777(176-248) PB029959(249-315) PB033642(316-352)	PF00435(1929-2002) PF00435(2004-2064)	-	-	-	2PHK_A:48-100	37.04	23.45	-	-	-	-	-	-	-	54	6	35
753	GNP_RFP	NM_006510	NP_006501.1	TRI27_HUMAN	P14373	513	135	360	SRPR	NM_003139.2	NP_003130.2	SRPR_HUMAN	P08240	638	75	150	Breast_cancer/Prostate_cancer	PB001777(176-248) PB029959(249-315) PB033642(316-352)	PF04086(75-150)	-	-	-	2PHK_A:48-100	37.04	23.45	-	-	-	-	-	-	-	124	13	8
754	GNP_RFP	NM_006510	NP_006501.1	TRI27_HUMAN	P14373	513	135	360	SSNA1	NM_003731.1	NP_003722.1	SSNA1_HUMAN	O43805	119	27	119	Breast_cancer/Prostate_cancer	PB001777(176-248) PB029959(249-315) PB033642(316-352)	PB060328(27-105)	-	-	-	2PHK_A:48-100	37.04	23.45	-	-	-	-	-	-	-	98	0	0
755	GNP_RFP	NM_006510	NP_006501.1	TRI27_HUMAN	P14373	513	135	360	SSNA1	NM_003731.1	NP_003722.1	SSNA1_HUMAN	O43805	119	49	119	Breast_cancer/Prostate_cancer	PB001777(176-248) PB029959(249-315) PB033642(316-352)	PB060328(49-105)	-	-	-	2PHK_A:48-100	37.04	23.45	-	-	-	-	-	-	-	98	0	0
756	GNP_RFP	NM_006510	NP_006501.1	TRI27_HUMAN	P14373	513	135	360	SSNA1	NM_003731.1	NP_003722.1	SSNA1_HUMAN	O43805	119	71	119	Breast_cancer/Prostate_cancer	PB001777(176-248) PB029959(249-315) PB033642(316-352)	PB060328(71-105)	-	-	-	2PHK_A:48-100	37.04	23.45	-	-	-	-	-	-	-	98	0	0
757	GNP_RFP	NM_006510	NP_006501.1	TRI27_HUMAN	P14373	513	350	513	BAIAP2L1	NM_018842.3	NP_061330.2	Q9UHR4_HUMAN	Q9UHR4	511	113	236	Breast_cancer/Prostate_cancer	PF00622(368-493)	PF08397(113-236)	-	-	-	1QWD_B:81-138	32.88	44.51	1Y2O_B:114-237	50	100	-	-	-	-	1	20	1
758	GNP_RFP	NM_006510	NP_006501.1	TRI27_HUMAN	P14373	513	350	513	BAIAP2L1	NM_018842.3	NP_061330.2	Q9UHR4_HUMAN	Q9UHR4	511	141	342	Breast_cancer/Prostate_cancer	PF00622(368-493)	PF08397(141-236) PB015209(237-337)	-	-	-	1QWD_B:81-138	32.88	44.51	1Y2O_B:142-247	45.28	52.48	-	-	-	-	1	20	1
759	GNP_RFP	NM_006510	NP_006501.1	TRI27_HUMAN	P14373	513	350	513	FN1	NM_054034.2	NP_473375.2	FINC_HUMAN	P02751	657	125	381	Breast_cancer/Prostate_cancer	PF00622(368-493)	PF00039(125-135) PF00039(141-179) PF00039(186-225) PF00039(231-270) PF00039(308-342) PF00040(360-381)	-	-	-	1QWD_B:81-138	32.88	44.51	1FBR_:1-93	100	36.19	-	-	-	-	27	6	8
760	GNP_RFP	NM_006510	NP_006501.1	TRI27_HUMAN	P14373	513	350	513	HNRPU	NM_004501.3	NP_004492.2	HNRPU_HUMAN	Q00839-2	806	424	517	Breast_cancer/Prostate_cancer	PF00622(368-493)	PF00622(424-444) PB005613(452-517)	-	-	PF00622/PF00622	1QWD_B:81-138	32.88	44.51	-	-	-	-	-	-	-	98	10	24
761	GNP_RFP	NM_006510	NP_006501.1	TRI27_HUMAN	P14373	513	350	513	IARS2	NM_018060.3	NP_060530.3	SYIM_HUMAN	Q9NSE4	1012	282	439	Breast_cancer/Prostate_cancer	PF00622(368-493)	PF00133(282-439)	-	-	-	1QWD_B:81-138	32.88	44.51	1QU2_A:228-376	36.84	90.51	-	-	-	-	72	27	24
762	GNP_TRIM21	NM_003141	NP_003132.2	RO52_HUMAN	P19474	475	1	280	Cep63	NM_025180.2	NP_079456.2	CEP63_HUMAN	Q96MT8	703	117	250	Breast_cancer/Prostate_cancer	PF00097(16-54) PF00643(87-128) PB056821(245-280)	PB000002(117-180) PB000002(187-250)	-	-	-	1JM7_A:15-89	33.33	26.07	-	-	-	-	-	-	-	27	0	0
763	GNP_TRIM21	NM_003141	NP_003132.2	RO52_HUMAN	P19474	475	250	472	COPS5	NM_006837.2	NP_006828.2	CSN5_HUMAN	Q92905	334	1	304	Breast_cancer/Prostate_cancer	PB056821(250-285) PF00622(339-466)	PF01398(50-164)	-	-	-	-	-	-	-	-	-	-	-	-	-	29	16	0
764	GNP_TRIM21	NM_003141	NP_003132.2	RO52_HUMAN	P19474	475	250	472	DNAJB6	NM_058246.3	NP_490647.1	DNJB6_HUMAN	O75190	326	48	322	Breast_cancer/Prostate_cancer	PB056821(250-285) PF00622(339-466)	PF00226(48-66) PB006974(88-111) PB005579(144-231)	-	-	-	-	-	-	1BQ0_:48-103	44.07	21.45	-	-	-	-	27	28	0
765	GNP_TRIM21	NM_003141	NP_003132.2	RO52_HUMAN	P19474	475	130	280	COPS5	NM_006837.2	NP_006828.2	CSN5_HUMAN	Q92905	334	14	257	Breast_cancer/Prostate_cancer	PB056821(245-280)	PF01398(50-164)	-	-	-	1F5N_A:476-563	30.77	56.95	-	-	-	-	-	-	-	1	6	0
766	GNP_TRIM21	NM_003141	NP_003132.2	RO52_HUMAN	P19474	475	130	280	SRP72	NM_006947.2	NP_008878.2	SRP72_HUMAN	O76094	671	5	106	Breast_cancer/Prostate_cancer	PB056821(245-280)	PB011521(11-106)	-	-	-	1F5N_A:476-563	30.77	56.95	-	-	-	-	-	-	-	47	3	0
767	GNP_TRIM21	NM_003141	NP_003132.2	RO52_HUMAN	P19474	475	130	280	TTC3	NM_001001894.1	NP_001001894.1	TTC3_HUMAN	P53804	2025	1531	1907	Breast_cancer/Prostate_cancer	PB056821(245-280)	PB067311(1580-1907)	-	-	-	1F5N_A:476-563	30.77	56.95	-	-	-	-	-	-	-	1	28	0
768	GNP_TRIM21	NM_003141	NP_003132.2	RO52_HUMAN	P19474	475	130	280	TTC3	NM_001001894.1	NP_001001894.1	TTC3_HUMAN	P53804	2025	1671	1903	Breast_cancer/Prostate_cancer	PB056821(245-280)	PB067311(1671-1903)	-	-	-	1F5N_A:476-563	30.77	56.95	1RGI_G:207-258	37.04	23.18	-	-	-	-	1	28	0
769	GNP_TRIM21	NM_003141	NP_003132.2	RO52_HUMAN	P19474	475	130	280	TTC3	NM_001001894.1	NP_001001894.1	TTC3_HUMAN	P53804	2025	1679	1906	Breast_cancer/Prostate_cancer	PB056821(245-280)	PB067311(1679-1906)	-	-	-	1F5N_A:476-563	30.77	56.95	1D0N_B:206-257	37.04	23.68	-	-	-	-	1	28	0
770	GNP_TRIM21	NM_003141	NP_003132.2	RO52_HUMAN	P19474	475	130	280	ZNF544	NM_014480.1	NP_055295.1	ZN544_HUMAN	Q6NX49	715	292	594	Breast_cancer/Prostate_cancer	PB056821(245-280)	PB000139(292-306) PB000529(351-376) PF00096(380-402) PF00096(408-430) PF00096(436-458) PF00096(464-486) PF00096(492-514) PF00096(520-542) PF00096(548-570) PF00096(576-594)	-	-	-	1F5N_A:476-563	30.77	56.95	1MEY_G:2-87	68.6	28.38	-	-	-	-	0	32	0
